# Supplementary material for: Comprehensive Blood Metabolome and Exposome Analysis, Annotation, and Interpretation in E-Waste Workers
Source: Metabolites. 2024 Dec 2;14(12):671. doi: 10.3390/metabo14120671 (PMC11677618; doi:10.3390/metabo14120671)
Supplement: Supplementary file 1 [file metabolites-14-00671-s001.zip]

Archive with 3 entries (3 files):
- Manuscript_supplementary_materials.pdf
- Supplementary_Table_S3.xlsx
- Supplementary_Table_S4.xlsx
