# Supplementary material for: Comprehensive Blood Metabolome and Exposome Analysis, Annotation, and Interpretation in E-Waste Workers
Source: Metabolites. 2024 Dec 2;14(12):671. doi: 10.3390/metabo14120671 (PMC11677618; doi:10.3390/metabo14120671)
Supplement: Supplementary file 1 [file metabolites-14-00671-s001.zip › Supplementary_Table_S3.xlsx]

## Sheet: Supplementary_Table_S3
Table S3. Linear regression analysis results (p values) of all metals and exposome compounds
Name	Mg	Ca	Cu	Zn	Fe	Se	Mn	Cd	Pb	Rb	Sr	Y	La	Ce	Nd	Eu	Tb	Tl
RCXJFGCVOBRFEH-FNORWQNLSA-N	0.8	0.37	0.29	0.012	0.6	0.36	0.25	0.37	0.28	0.68	0.018	0.45	0.2	0.1	0.03	0.24	0.094	0.021
BJEPYKJPYRNKOW-REOHCLBHSA-N	0.68	0.52	0.44	0.027	0.32	0.89	0.55	0.7	0.35	0.6	0.45	0.61	0.067	0.25	0.16	0.52	0.34	0.12
CBQJSKKFNMDLON-JTQLQIEISA-N	0.81	0.66	0.5	0.029	0.45	0.15	0.85	0.46	0.96	0.33	0.25	0.55	0.16	1	0.61	0.76	0.97	0.48
WGNAKZGUSRVWRH-UHFFFAOYSA-N	0.65	0.47	0.97	0.71	0.44	0.79	0.42	0.83	0.64	0.89	0.018	0.86	0.55	0.86	0.99	0.98	0.49	0.2
JPIJQSOTBSSVTP-STHAYSLISA-N	0.71	0.36	0.9	0.46	0.95	0.86	0.36	0.26	0.42	0.84	0.47	0.23	0.99	0.032	0.00011	0.45	0.36	0.68
WLJVXDMOQOGPHL-UHFFFAOYSA-N	0.87	0.13	0.76	0.46	0.6	0.85	0.32	3.8e-05	0.45	0.51	0.29	0.6	0.47	0.6	0.82	0.63	0.97	0.19
WVDDGKGOMKODPV-UHFFFAOYSA-N	0.6	0.42	0.99	0.69	0.43	0.82	0.45	0.83	0.6	0.93	0.016	0.84	0.56	0.87	0.99	0.92	0.45	0.18
BDJRBEYXGGNYIS-UHFFFAOYSA-N	0.083	0.6	0.41	0.16	0.65	0.3	0.096	0.35	0.99	0.67	0.36	0.27	0.36	0.87	0.98	0.91	0.12	0.032
ZLLDSWALGJWTSW-UHFFFAOYSA-N	0.48	0.35	0.034	0.21	0.74	0.19	0.12	0.35	0.89	0.43	0.088	0.97	0.025	0.28	0.39	0.71	0.41	0.1
TVIDDXQYHWJXFK-UHFFFAOYSA-N	0.94	0.58	0.96	0.077	0.89	0.7	0.93	0.91	0.71	0.96	0.0045	0.45	0.4	0.38	0.45	0.35	0.037	0.2
XCTHZFGSVQBHBW-IUCAKERBSA-N	0.43	0.89	0.67	0.74	0.29	0.033	0.93	0.37	0.91	0.85	0.62	0.45	0.15	0.45	0.59	0.51	0.63	0.98
FJKROLUGYXJWQN-UHFFFAOYSA-N	0.22	0.72	0.38	0.08	0.0096	0.39	0.67	0.26	0.52	0.16	0.035	0.84	0.19	0.9	0.53	0.76	0.23	0.015
IGTYILLPRJOVFY-UHFFFAOYSA-N	0.32	0.47	0.23	0.95	0.72	0.76	1	0.39	0.32	0.77	0.73	0.19	0.93	0.16	0.027	0.86	0.83	0.5
VOXXWSYKYCBWHO-UHFFFAOYSA-N	0.41	0.59	0.071	0.53	0.61	0.93	0.75	0.4	0.19	0.085	0.91	0.97	0.46	0.89	0.49	0.96	0.26	0.043
YIWFXZNIBQBFHR-UHFFFAOYSA-N	0.52	0.86	0.66	0.48	0.57	0.041	0.46	0.38	0.85	0.69	0.39	0.61	0.23	0.69	0.72	0.79	0.25	0.63
PICGPEBVZGCYBV-CWWKMNTPSA-N	0.84	0.44	0.39	0.24	0.74	0.64	0.7	0.0097	0.61	0.65	0.11	0.76	0.35	0.28	0.46	0.71	0.29	0.17
QTSQCCVLTMKKDP-SFDCQRBFSA-N	0.0069	0.019	0.0026	0.46	0.071	0.2	0.92	0.32	0.35	0.13	0.0017	0.4	0.29	0.63	0.77	0.1	0.33	0.65
LDMOEFOXLIZJOW-UHFFFAOYSA-N	0.51	0.14	0.13	0.97	0.53	0.029	0.05	0.23	0.57	0.22	0.19	0.32	0.065	0.79	0.99	0.1	0.45	0.14
LEHOTFFKMJEONL-UHFFFAOYSA-N	0.49	0.55	0.81	0.12	0.29	0.57	0.24	0.048	0.42	0.27	0.35	0.082	0.43	0.9	0.86	0.015	0.63	0.95
FCGKUUOTWLWJHE-UHFFFAOYSA-N	0.51	0.33	0.33	0.33	0.7	0.39	0.058	0.098	0.44	0.83	0.34	0.55	0.027	0.52	0.57	0.28	0.07	0.037
NKNGVPNCSFZRSM-ARJAWSKDSA-N	0.82	0.41	0.26	0.021	0.64	0.61	0.16	0.25	0.17	0.71	0.032	0.54	0.24	0.15	0.051	0.36	0.11	0.026
QJRFOUJEGHRZIU-NXAIOARDSA-N	0.29	0.6	0.98	0.23	0.65	0.95	0.5	0.039	0.68	0.045	0.88	0.78	0.88	0.52	0.44	0.26	0.32	0.53
WLGDAKIJYPIYLR-UHFFFAOYSA-N	0.88	0.17	0.18	0.79	0.39	0.84	0.011	0.8	0.13	0.59	0.47	0.56	0.72	0.76	0.96	0.14	0.73	0.81
LCTONWCANYUPML-UHFFFAOYSA-N	0.35	0.013	0.6	0.78	0.89	0.85	0.44	0.36	0.66	0.19	0.048	0.37	0.78	0.19	0.2	0.22	0.78	0.72
ONJSZLXSECQROL-UHFFFAOYSA-N	0.13	0.67	0.66	0.081	0.01	0.25	0.45	0.21	0.36	0.092	0.035	0.85	0.14	0.76	0.74	0.79	0.13	0.011
JOXIMZWYDAKGHI-UHFFFAOYSA-N	0.59	0.55	0.53	0.026	0.28	0.1	0.55	0.026	0.34	0.049	0.032	0.54	0.095	0.14	0.15	0.12	0.18	0.16
LWBHHRRTOZQPDM-UHFFFAOYSA-N	0.13	0.22	0.21	0.098	0.56	0.97	0.021	0.34	0.62	0.76	0.42	0.95	0.47	0.24	0.38	0.93	0.062	0.0066
WLGDDELKYAWBBL-UHFFFAOYSA-N	0.49	0.13	0.054	0.91	0.63	0.11	0.068	0.26	0.86	0.19	0.17	0.59	0.022	0.31	0.52	0.22	0.5	0.36
NDXWYVRAUFPPEJ-UHFFFAOYSA-N	0.4	0.44	0.31	0.14	0.29	0.47	0.3	0.89	0.3	0.76	0.74	0.93	0.45	0.62	0.82	0.49	0.22	0.019
JVTAAEKCZFNVCJ-REOHCLBHSA-N	0.034	0.021	0.01	0.86	0.59	0.66	0.53	0.29	0.86	0.19	0.041	0.65	0.83	0.32	0.61	0.21	0.76	0.37
IPCSVZSSVZVIGE-UHFFFAOYSA-N	0.89	0.15	0.74	0.65	0.57	0.55	0.97	0.027	0.95	0.83	0.25	0.33	0.82	0.23	0.075	0.79	0.21	0.75
CTYRPMDGLDAWRQ-UHFFFAOYSA-N	0.67	0.86	0.74	0.21	0.41	0.77	0.047	0.22	0.46	0.37	0.87	0.55	0.8	0.9	0.95	0.59	0.44	0.95
AYFVYJQAPQTCCC-GBXIJSLDSA-N	0.51	0.59	0.25	0.045	0.77	0.92	0.95	0.31	0.95	0.49	0.87	0.65	0.078	0.79	0.43	0.13	0.4	0.32
CWRILEGKIAOYKP-UHFFFAOYSA-N	0.24	0.2	0.42	0.042	0.71	0.79	0.78	0.62	0.93	0.64	0.85	0.54	0.28	0.92	0.68	0.21	0.5	0.014
OWZPCEFYPSAJFR-UHFFFAOYSA-N	0.11	0.39	0.047	0.4	0.15	0.67	0.49	0.71	0.43	0.31	0.19	0.84	0.93	0.87	0.7	0.77	0.42	0.69
WMCQWXZMVIETAO-UHFFFAOYSA-N	0.13	0.27	0.14	0.23	0.97	0.00068	0.89	0.62	0.27	0.63	0.62	0.71	0.37	0.32	0.19	0.96	0.031	0.052
PHMNXPYGVPEQSJ-UHFFFAOYSA-N	0.4	0.3	0.044	0.31	0.94	0.11	0.51	0.36	0.3	0.64	0.98	0.56	0.57	0.17	0.72	0.62	0.88	0.36
QSVQIPXQOCAWHP-UHTWSYAYSA-N	0.53	0.17	0.4	0.17	0.66	0.056	0.85	0.68	0.42	0.35	0.17	0.24	0.35	0.22	0.26	0.44	0.0067	0.1
RGHHSNMVTDWUBI-UHFFFAOYSA-N	0.22	0.19	0.15	0.47	0.86	0.95	0.028	0.89	0.82	0.93	0.16	0.86	0.44	0.5	0.4	0.98	0.21	0.087
JBCLFWXMTIKCCB-UHFFFAOYSA-N	0.25	0.34	0.26	0.81	0.67	0.034	0.61	0.2	0.77	0.91	0.18	0.73	0.19	0.86	0.87	0.99	0.47	0.99
XSCYYIVXGBKTOC-GZZJDILISA-N	0.89	0.11	0.21	0.81	0.73	0.22	0.018	0.18	0.28	0.34	0.82	0.56	0.81	0.41	0.25	0.37	0.98	0.89
HEBKCHPVOIAQTA-UHFFFAOYSA-N	0.59	0.32	0.72	0.1	0.37	0.47	0.33	0.39	0.4	0.84	0.45	0.7	0.8	0.82	0.42	0.83	0.28	0.0012
MXJWRABVEGLYDG-UHFFFAOYSA-N	0.096	0.051	0.15	0.014	0.15	0.0024	0.67	0.19	0.36	0.11	0.48	0.46	0.18	0.73	0.61	0.2	0.95	0.81
PGSWEKYNAOWQDF-UHFFFAOYSA-N	0.7	0.0082	0.18	0.12	0.75	0.33	0.65	0.36	0.035	0.16	0.43	0.3	0.76	0.2	0.086	0.85	0.26	0.67
XHDHWGKEDVWKAN-ONNLMXTPSA-N	0.52	0.33	0.64	0.27	0.85	0.013	0.93	0.69	0.66	0.43	0.39	0.78	0.47	0.75	0.32	0.85	0.17	0.53
GACTWZZMVMUKNG-KVTDHHQDSA-N	0.24	0.99	0.54	0.3	0.17	0.49	0.19	0.85	0.013	0.11	0.34	0.87	0.039	0.13	0.22	0.88	0.99	0.64
OYDCCWNLILCHDJ-ZZXKWVIFSA-N	0.54	0.84	0.96	0.47	0.96	0.032	0.28	0.83	0.96	0.82	0.43	0.67	0.56	0.66	0.19	0.86	0.84	0.38
QIAFMBKCNZACKA-UHFFFAOYSA-N	0.2	0.2	0.69	0.084	0.29	0.03	0.53	0.58	0.76	0.065	0.13	0.9	0.48	0.66	0.89	0.46	0.29	0.63
IZUPBVBPLAPZRR-UHFFFAOYSA-N	0.95	0.9	0.55	0.86	0.48	0.22	0.23	0.26	1.8e-06	0.66	0.89	0.43	0.92	0.5	0.41	0.4	0.65	0.2
MAMMVUWCKMOLSG-UHFFFAOYSA-N	0.42	0.89	0.19	0.021	0.69	0.27	0.8	0.18	0.44	0.58	0.46	0.79	0.024	0.36	0.22	0.44	0.1	0.15
XMBWDFGMSWQBCA-UHFFFAOYSA-N	0.14	0.1	0.011	0.38	0.52	0.59	0.29	0.22	0.2	0.7	0.044	0.78	0.82	0.82	0.86	0.13	0.065	0.13
ZFXYFBGIUFBOJW-UHFFFAOYSA-N	0.27	0.35	0.53	0.63	0.53	0.19	0.35	0.1	0.66	0.035	0.85	0.61	0.45	1	0.57	0.67	0.012	0.1
FHUODBDRWMIBQP-UHFFFAOYSA-N	0.83	0.79	0.88	0.17	0.98	0.65	0.038	0.12	0.085	0.75	0.36	0.46	0.04	0.63	0.79	0.48	0.025	0.0024
NKRBAUXTIWONOV-UHFFFAOYSA-N	0.0071	0.13	0.027	0.059	0.012	0.01	0.013	0.64	0.072	0.018	0.3	0.69	0.78	0.65	0.8	0.24	0.018	0.15
JFLIEFSWGNOPJJ-JTQLQIEISA-N	0.23	0.77	0.93	0.91	0.22	0.48	0.024	0.77	0.82	0.64	0.034	0.99	0.48	0.83	0.6	0.7	0.78	0.5
ODHCTXKNWHHXJC-VKHMYHEASA-N	0.46	0.1	0.012	0.77	1	0.035	0.0096	0.93	0.086	0.76	0.19	0.79	0.41	0.71	0.83	0.92	0.29	0.22
SZVNKXCDJUBPQO-HWKANZROSA-N	0.16	0.035	0.067	0.53	0.17	0.012	0.8	0.16	0.63	0.033	0.028	0.19	0.25	0.59	0.74	0.031	0.97	0.74
JBYXPOFIGCOSSB-UQGDGPGGSA-N	0.19	0.29	0.8	0.017	0.72	0.19	0.93	0.12	0.45	0.39	0.07	0.58	0.14	0.17	0.2	0.33	0.04	0.045
FBPFZTCFMRRESA-KVTDHHQDSA-N	0.29	0.84	0.52	0.55	0.39	0.98	0.62	0.81	0.0058	0.8	0.37	0.72	0.61	0.58	0.7	0.33	0.053	0.21
WBHHMMIMDMUBKC-QJWNTBNXSA-N	0.076	0.18	0.0074	0.87	0.18	0.076	0.91	0.61	0.58	0.05	0.16	0.94	0.032	0.41	0.53	0.76	0.42	0.89
CMNKZQXSZSHGNF-KXKKYDSASA-N	0.031	0.54	0.77	0.13	0.051	0.29	0.66	0.99	0.54	0.42	0.48	0.93	0.012	0.2	0.8	0.69	0.11	0.19
VACHUYIREGFMSP-UHFFFAOYSA-N	0.54	0.51	0.42	0.34	0.95	0.47	0.96	0.077	0.27	0.55	0.78	0.92	0.77	0.99	0.93	0.88	0.12	0.023
NBIIXXVUZAFLBC-UHFFFAOYSA-N	0.25	0.33	0.87	0.007	0.05	0.21	0.12	0.71	0.99	0.024	0.11	0.54	0.63	0.85	0.36	0.075	0.58	0.55
ZQPPMHVWECSIRJ-KTKRTIGZSA-N	0.33	0.17	0.61	0.12	0.8	0.2	0.96	0.75	0.68	0.66	0.59	0.4	0.16	0.17	0.33	0.59	0.035	0.057
LVRFTAZAXQPQHI-RXMQYKEDSA-N	0.21	0.56	0.43	0.67	0.074	0.41	0.98	0.51	0.72	0.83	0.2	0.37	0.039	0.13	0.76	0.45	0.43	0.65
FGSBNBBHOZHUBO-UHFFFAOYSA-N	0.093	0.97	0.099	0.18	0.79	0.96	0.042	0.098	0.54	0.7	0.67	0.44	0.57	0.82	0.99	0.58	0.6	0.22
DYUGTPXLDJQBRB-UHFFFAOYSA-N	0.86	0.43	0.32	0.49	0.95	0.03	0.94	0.045	0.84	0.82	0.3	0.76	0.25	0.78	0.79	0.93	0.009	0.19
GCZRCCHPLVMMJE-RLZWZWKOSA-N	0.3	0.2	0.24	0.23	0.52	0.8	0.3	0.21	0.91	0.86	0.23	0.87	0.34	0.33	0.48	0.81	0.018	0.096
VBQNSZQZRAGRIX-UHFFFAOYSA-N	0.89	0.21	0.25	0.047	0.41	0.029	0.035	0.013	0.8	0.95	0.47	0.33	0.3	0.16	0.29	0.47	0.069	0.04
KGIJOOYOSFUGPC-JGKLHWIESA-N	0.012	0.027	0.067	0.17	0.62	0.74	0.24	0.59	0.79	0.44	0.014	0.81	0.48	0.21	0.19	0.34	0.005	0.059
QZVCTJOXCFMACW-UHFFFAOYSA-N	0.19	0.43	0.072	0.97	0.46	0.55	0.071	0.27	0.039	0.59	0.1	0.035	0.74	0.097	0.39	0.11	0.54	0.19
WIIZWVCIJKGZOK-RKDXNWHRSA-N	0.82	0.11	0.35	0.72	0.33	0.72	0.69	0.015	0.71	0.55	0.19	0.49	0.6	0.56	0.32	0.43	0.48	0.17
VNYSSYRCGWBHLG-AMOLWHMGSA-N	0.12	0.23	0.21	0.31	0.73	0.48	0.2	0.83	0.88	0.78	0.12	0.94	0.44	0.44	0.4	0.84	0.045	0.2
KXGVEGMKQFWNSR-LLQZFEROSA-N	0.85	0.41	0.65	0.48	0.54	0.88	0.076	0.53	0.63	0.74	0.32	0.079	0.02	0.097	0.98	0.063	0.08	0.27
HPFXACZRFJDURI-UHFFFAOYSA-N	0.67	0.88	0.17	0.51	0.78	0.37	0.83	0.011	0.66	0.9	0.28	0.81	0.92	0.87	0.78	0.49	0.6	0.89
PBKZPPIHUVSDNM-UHFFFAOYSA-N	0.78	0.47	0.71	0.69	0.094	0.0016	0.97	0.71	0.71	0.2	0.38	0.66	0.63	0.26	0.15	0.82	0.79	0.61
SFPNSCZLRJDTGT-SDNWHVSQSA-N	0.27	0.18	0.58	0.011	0.51	0.82	0.18	0.29	0.53	0.073	0.24	0.12	0.22	0.068	0.036	0.03	0.02	0.041
JJOJFIHJIRWASH-UHFFFAOYSA-N	0.033	0.46	0.28	0.053	0.072	0.14	0.36	0.99	0.04	0.026	0.79	0.66	0.56	0.67	0.41	0.23	0.89	0.75
BJUICGMKNZDPOT-UHFFFAOYSA-N	0.049	0.32	0.14	0.34	0.59	0.77	0.092	0.65	0.57	0.82	0.2	0.87	0.42	0.66	0.53	0.98	0.14	0.18
QGNJRVVDBSJHIZ-UHFFFAOYSA-N	0.17	0.044	0.031	0.15	0.96	3.3e-05	0.73	0.13	0.62	0.53	0.99	0.7	0.16	0.44	0.2	0.52	0.18	0.08
MBMBGCFOFBJSGT-UHFFFAOYSA-N	0.16	0.038	0.03	0.14	0.99	4.5e-05	0.77	0.13	0.7	0.57	1	0.67	0.17	0.42	0.19	0.5	0.16	0.085
QTDIEDOANJISNP-UHFFFAOYSA-N	0.61	0.39	0.25	0.38	0.49	0.27	0.061	0.38	0.43	0.42	0.086	0.67	0.04	0.32	0.37	0.23	0.55	0.21
VWFJDQUYCIWHTN-YFVJMOTDSA-N	0.16	0.11	0.036	0.37	0.64	0.47	0.24	0.42	0.93	0.57	0.028	0.56	0.56	0.64	0.43	0.29	0.73	0.72
IVWJMPAYYVHQPT-TWGQIWQCSA-N	0.49	0.52	0.28	0.92	0.98	0.42	0.0046	0.47	0.55	0.64	0.0015	0.77	0.94	0.61	0.82	0.77	0.55	0.82
LPDJCYFKKSLKRO-UHFFFAOYSA-N	0.77	0.61	0.2	0.83	0.62	0.014	0.88	0.043	0.79	0.55	0.4	0.78	0.86	0.42	0.31	0.49	0.065	0.17
URLJMZWTXZTZRR-UHFFFAOYSA-N	0.1	0.26	0.39	0.83	0.13	0.7	0.28	0.65	0.41	0.18	0.018	0.92	0.16	0.48	0.94	0.41	0.63	0.73
SIYXICWJEWHFMI-UHFFFAOYSA-N	0.0063	0.011	0.00054	0.034	0.15	0.0066	0.7	0.89	0.72	0.0049	0.14	0.33	0.059	0.99	0.56	0.07	0.0022	0.16
YDPSQMGOAILWPE-FYWRMAATSA-N	0.086	0.061	0.072	0.035	0.64	0.35	0.55	0.58	0.0038	0.3	0.3	0.38	0.24	0.91	0.85	0.34	0.32	0.49
DJDSLBVSSOQSLW-UHFFFAOYSA-N	0.59	0.25	0.27	0.53	0.74	0.028	0.39	0.085	0.95	0.21	0.83	0.97	7.3e-20	0.82	0.9	0.65	0.71	0.62
GHCZAUBVMUEKKP-UHFFFAOYSA-N	0.85	0.59	0.94	0.21	0.21	0.56	0.93	0.51	0.77	0.33	0.62	0.48	0.36	0.59	0.75	0.66	0.32	0.035
GHCZAUBVMUEKKP-AHBZRTSYSA-N	0.38	0.092	0.078	0.23	0.22	0.55	0.17	0.19	0.42	0.59	0.65	0.47	0.26	0.42	0.61	0.66	0.14	0.027
XCCTYIAWTASOJW-XVFCMESISA-N	0.14	0.75	0.61	0.38	0.11	0.72	0.011	0.31	0.056	0.096	0.62	0.38	0.94	0.29	0.19	0.49	0.87	0.98
XLHFBXMTUNORSV-UHFFFAOYSA-N	0.78	0.56	0.19	0.46	0.41	0.41	0.53	0.96	0.58	0.81	0.18	0.053	0.93	0.003	0.41	0.49	0.57	0.32
HVUMOYIDDBPOLL-UHFFFAOYSA-N	0.0049	0.028	0.00016	0.41	0.27	0.051	0.19	0.88	0.13	0.08	0.019	0.84	0.12	0.75	0.98	0.99	0.06	0.27
VXBLCLVRWCLEOX-PESMJTJASA-N	0.89	0.088	0.88	0.75	0.47	0.19	0.16	0.72	0.15	0.77	0.87	0.069	0.46	0.086	0.32	0.055	0.0039	0.049
WOXRJKNGYKAHCY-UPHRSURJSA-N	0.27	0.91	0.95	0.85	0.27	0.74	0.82	0.044	0.85	0.054	0.57	0.89	0.74	0.63	0.53	0.34	0.023	0.33
FZEXGDDBXLBRTD-UHFFFAOYSA-N	0.77	0.1	0.59	0.9	0.75	0.78	0.65	0.95	0.16	0.57	0.39	0.36	0.74	0.036	0.21	0.067	0.015	0.44
ZMITXKRGXGRMKS-HLUDHZFRSA-N	0.81	0.43	0.53	0.48	0.49	0.25	0.45	0.77	0.38	0.31	0.11	0.98	0.61	0.35	0.65	0.89	0.02	0.51
HZOTZTANVBDFOF-PBCQUBLHSA-N	0.95	0.078	0.29	0.33	0.37	0.9	0.28	0.78	0.4	0.37	0.64	0.22	0.023	0.0049	0.02	0.66	0.037	0.74
XZDHXPDYLPEFQI-FIMPYCPFSA-N	0.53	0.99	0.68	0.5	0.04	0.034	0.93	0.46	0.069	0.17	0.55	0.84	0.49	0.13	0.16	0.84	0.86	0.4
BHQCQFFYRZLCQQ-UXWVVXDJSA-N	0.94	0.16	0.35	0.21	0.14	0.89	0.15	0.035	0.58	0.83	0.2	0.91	0.79	0.96	0.96	0.8	0.8	0.21
PGOYMURMZNDHNS-MYPRUECHSA-N	0.095	0.075	0.4	0.12	0.083	0.022	0.13	0.63	0.11	0.29	0.66	0.16	0.67	0.27	0.25	0.14	0.012	0.0052
VQVGNVXQGAGQRV-UHFFFAOYSA-N	0.49	0.16	0.46	0.36	0.9	0.99	0.15	0.65	0.38	0.73	0.025	0.49	0.53	0.4	0.59	0.39	0.048	0.38
AXDXVEYHEODSPN-HVATVPOCSA-N	0.56	0.45	0.33	0.94	0.19	0.2	0.3	0.87	0.67	0.22	0.0065	0.27	0.2	0.37	0.28	0.33	0.31	0.62
PFUDAVBUJIYNMF-UHFFFAOYSA-N	0.96	0.42	0.56	0.33	0.38	0.64	0.84	0.73	0.6	0.55	0.56	0.83	0.89	0.63	0.45	0.69	0.48	0.041
CCEVPOURSCMDRL-UHFFFAOYSA-N	0.18	0.22	0.78	0.09	0.48	0.00048	0.88	0.16	0.98	0.37	0.23	0.32	0.48	0.24	0.012	0.62	0.36	0.22
ILUZPRRJJSFYEH-UHFFFAOYSA-N	0.22	0.18	0.69	0.3	0.39	0.92	0.032	0.85	0.28	0.73	0.83	0.89	0.66	0.097	0.7	0.39	0.12	0.38
NBPAZLNDCXUMSM-UHFFFAOYSA-N	0.91	0.24	0.49	0.58	0.77	0.93	0.32	0.78	0.54	0.68	0.65	0.054	0.52	0.0099	0.34	0.072	0.1	0.94
HDAGCVMZABLHLE-UHFFFAOYSA-N	0.9	0.034	0.47	0.84	0.58	0.41	0.0066	0.57	0.42	0.83	0.43	0.26	0.064	0.044	0.3	0.1	0.051	0.13
FWNZEKQVBDXWKA-UHFFFAOYSA-N	0.76	0.043	0.62	0.82	0.63	0.64	0.017	0.46	0.11	0.68	0.19	0.13	0.37	0.045	0.36	0.073	0.039	0.22
PSIFNNKUMBGKDQ-UHFFFAOYSA-N	0.036	0.049	0.75	0.0029	0.092	0.02	0.12	0.29	0.31	0.02	0.49	0.14	0.088	0.032	0.036	0.05	0.017	0.016
PYVRVRFVLRNJLY-MZMPXXGTSA-N	0.08	0.17	0.044	0.68	0.93	0.81	0.097	0.48	0.65	0.54	0.032	0.76	0.68	0.68	0.7	0.45	0.42	0.4
HNSDLXPSAYFUHK-UHFFFAOYSA-N	0.34	0.99	0.18	0.42	0.72	0.34	0.82	0.74	0.00026	0.58	0.67	0.45	0.28	0.84	0.76	0.25	0.82	0.86
BBYWOYAFBUOUFP-JOCHJYFZSA-N	0.071	0.11	0.0068	0.16	0.79	0.68	0.16	0.11	0.62	0.95	0.083	0.92	0.97	0.96	0.73	0.49	0.035	0.019
WPZHQZIUOXUCOK-PXUFRVCMSA-N	0.61	0.37	0.82	0.86	0.51	0.23	0.15	0.93	0.13	0.69	0.99	0.14	0.35	0.036	0.75	0.2	0.031	0.46
RCNSAJSGRJSBKK-NSQVQWHSSA-N	0.97	0.0075	0.81	0.039	0.38	0.4	0.77	0.17	0.22	0.14	0.58	0.063	0.045	0.00016	0.0016	0.039	0.17	0.82
YPZRWBKMTBYPTK-BJDJZHNGSA-N	0.084	0.25	0.046	0.7	0.51	0.73	0.02	0.8	0.92	0.25	0.19	0.57	0.36	0.36	0.74	0.4	0.25	0.0094
LASVNNIDKPXXMG-UHFFFAOYSA-N	0.23	0.94	0.27	0.56	0.89	0.74	0.028	0.94	0.35	0.8	0.62	0.74	0.98	0.99	0.85	0.33	0.3	0.76
RGJOEKWQDUBAIZ-DRCCLKDXSA-N	0.28	0.21	0.038	0.87	0.16	0.96	0.14	0.56	0.48	0.65	0.08	0.31	0.58	0.49	0.57	0.39	0.77	0.22
BEGQHSCGKQAIAS-KKUBIFFLSA-N	0.00019	0.0013	0.0023	0.006	0.025	0.0053	4.4e-06	0.099	0.16	0.041	0.041	0.17	0.11	0.05	0.039	0.08	0.00064	5.7e-06
XUIIKFGFIJCVMT-UHFFFAOYSA-N	0.3	0.84	0.15	0.8	0.78	0.7	0.76	0.036	0.21	0.56	0.98	0.61	0.83	0.46	0.59	0.4	0.63	0.38
OLNJUISKUQQNIM-UHFFFAOYSA-N	0.98	0.45	0.6	0.063	0.61	0.54	0.58	0.93	0.98	0.64	0.69	0.61	0.049	0.75	0.47	0.15	0.35	0.21
BMBSGGZMJQTQSO-LURJTMIESA-N	0.052	0.38	0.68	0.067	0.019	0.19	0.049	0.63	0.82	0.28	0.92	0.058	0.15	0.043	0.39	0.15	0.0012	0.028
DFPAKSUCGFBDDF-UHFFFAOYSA-N	0.028	0.25	0.75	0.43	0.044	0.46	0.94	0.6	0.94	0.15	0.45	0.17	0.87	0.31	0.93	0.41	0.36	0.35
MMOXZBCLCQITDF-UHFFFAOYSA-N	0.23	0.49	0.69	0.05	0.23	0.28	0.68	0.018	0.48	0.47	0.96	0.81	0.73	0.72	0.91	0.9	0.54	0.94
PAJPWUMXBYXFCZ-UHFFFAOYSA-N	0.45	0.49	0.66	0.16	0.24	0.7	0.2	0.61	0.3	0.96	0.8	0.88	0.73	0.99	0.71	0.86	0.35	0.024
BGTOWKSIORTVQH-UHFFFAOYSA-N	0.42	0.14	0.015	0.96	0.91	0.85	0.029	0.99	0.83	0.45	0.31	0.77	0.079	0.26	0.36	0.22	0.83	0.95
LGRFSURHDFAFJT-UHFFFAOYSA-N	0.6	0.018	0.37	0.56	0.25	0.93	0.67	0.027	0.26	0.52	0.49	0.22	0.2	0.32	0.1	0.36	0.52	0.57
XNGIFLGASWRNHJ-UHFFFAOYSA-N	0.075	0.79	0.072	0.026	0.28	0.27	0.11	0.0089	0.065	0.057	0.61	0.98	0.53	0.43	0.45	0.92	0.47	0.011
AWJGUZSYVIVZGP-UHFFFAOYSA-N	0.52	0.49	0.75	0.88	0.034	0.42	0.017	0.69	0.63	0.63	0.9	0.55	0.6	0.16	0.26	0.74	0.17	0.062
YKVIWISPFDZYOW-UHFFFAOYSA-N	0.0038	0.0031	0.00014	0.16	0.11	0.022	0.77	0.54	0.55	0.0026	0.03	0.79	0.07	0.71	0.93	0.55	0.0074	0.16
RYYVLZVUVIJVGH-UHFFFAOYSA-N	0.29	0.16	0.52	0.85	0.76	0.35	0.99	0.34	0.63	0.065	0.65	0.69	0.56	0.76	0.48	0.3	0.039	0.14
UWHCKJMYHZGTIT-UHFFFAOYSA-N	0.091	0.043	0.71	0.013	0.22	0.87	0.77	0.28	0.29	0.094	0.36	0.08	0.71	0.072	0.021	0.003	0.13	0.45
RWAXQWRDVUOOGG-UHFFFAOYSA-N	0.065	0.079	0.31	0.058	0.021	4.2e-05	0.16	0.7	0.35	0.022	0.25	0.26	0.6	0.23	0.23	0.031	0.058	0.35
ZAJDAGLJUKMNJL-UHFFFAOYSA-N	0.71	0.91	0.53	0.86	0.81	0.98	0.24	0.14	0.67	0.65	0.011	0.89	0.78	0.99	0.74	0.65	0.49	0.52
IAJBQAYHSQIQRE-UHFFFAOYSA-N	0.15	0.077	0.8	0.027	0.026	0.48	0.79	0.69	0.73	0.0075	0.86	0.29	0.17	0.46	0.17	0.19	0.089	0.32
CCVYRRGZDBSHFU-UHFFFAOYSA-N	0.11	0.22	0.64	0.01	0.029	0.064	0.32	0.078	0.0041	0.14	0.65	0.56	0.69	0.78	0.99	0.13	0.014	0.0094
DPBWFNDFMCCGGJ-UHFFFAOYSA-N	0.81	0.84	0.35	0.04	0.43	0.61	0.44	0.2	0.55	0.52	0.39	0.36	0.24	0.35	0.35	0.21	0.36	0.45
WPPOGHDFAVQKLN-UHFFFAOYSA-N	0.1	0.018	0.18	0.12	0.17	0.0079	0.93	0.36	0.53	0.07	0.3	0.2	0.16	0.77	0.57	0.021	0.026	0.93
HNURKXXMYARGAY-UHFFFAOYSA-N	0.2	0.045	0.0083	0.83	0.97	0.62	0.0031	0.072	0.011	0.63	0.00091	0.36	0.65	0.34	0.37	0.55	0.79	0.54
WTOYNNBCKUYIKC-JMSVASOKSA-N	0.42	0.36	0.6	0.7	0.47	0.011	0.45	0.32	0.9	0.26	0.44	0.39	0.19	0.95	0.96	0.3	0.41	0.2
FRTMRFCNTDDSOB-UHFFFAOYSA-N	0.0057	0.0074	0.0002	0.25	0.12	0.038	0.75	0.42	0.46	0.0041	0.037	0.83	0.082	0.62	0.78	0.68	0.0071	0.18
KQNPFQTWMSNSAP-UHFFFAOYSA-N	0.0039	0.0093	5.5e-05	0.14	0.13	0.041	0.88	0.81	0.12	0.014	0.039	0.85	0.042	0.4	0.93	0.33	0.05	0.26
ODHCTXKNWHHXJC-UHFFFAOYSA-N	0.8	0.11	0.0095	0.78	0.51	0.067	0.0026	0.67	0.05	0.96	0.15	0.8	0.96	0.99	0.82	0.97	0.41	0.16
HXEACLLIILLPRG-UHFFFAOYSA-N	0.2	0.67	0.39	0.54	0.96	0.028	0.76	0.58	0.92	0.58	0.12	0.69	0.43	0.85	0.48	0.42	0.96	0.99
UIKROCXWUNQSPJ-VIFPVBQESA-N	0.3	0.5	0.18	0.24	0.56	0.83	0.38	3.4e-08	0.19	0.26	0.7	0.32	0.15	0.25	0.29	0.92	0.68	0.39
JHJCHCSUEGPIGE-UHFFFAOYSA-N	0.071	0.046	0.88	0.25	0.52	0.83	0.76	0.4	0.17	0.36	0.46	0.23	0.91	0.029	0.016	0.13	0.061	0.15
JQVDAXLFBXTEQA-UHFFFAOYSA-N	0.14	0.18	0.45	0.036	0.53	0.16	0.032	0.13	0.16	0.35	0.99	0.16	0.18	0.17	0.23	0.083	0.33	0.091
ILRSCQWREDREME-UHFFFAOYSA-N	0.017	0.00088	0.0048	0.038	0.085	0.0047	0.39	0.76	0.87	0.0081	0.11	0.31	0.27	0.63	0.44	0.023	0.015	0.24
UCQFCFPECQILOL-UHFFFAOYSA-N	0.51	0.46	0.074	0.47	0.95	0.44	0.81	0.018	0.8	0.16	0.92	0.96	0.8	0.69	0.83	0.28	0.29	0.36
RDOXTESZEPMUJZ-UHFFFAOYSA-N	0.038	0.022	0.15	0.3	0.27	0.44	0.44	0.36	0.91	0.0099	0.013	0.5	0.93	0.27	0.69	0.25	0.02	0.54
FSYKKLYZXJSNPZ-UHFFFAOYSA-N	0.7	0.7	0.65	0.08	0.12	0.77	0.39	0.93	0.6	0.018	0.43	0.67	0.31	0.98	0.99	0.82	0.77	0.65
QNFBKOHHLAWWTC-UHFFFAOYSA-N	0.72	0.77	0.059	0.54	0.75	0.14	0.57	0.78	0.11	0.1	0.77	0.056	0.16	0.032	0.037	0.017	0.53	0.21
BUGYDGFZZOZRHP-UHFFFAOYSA-N	0.044	0.018	0.031	0.34	0.21	0.017	0.42	0.41	0.78	0.052	0.023	0.64	0.22	0.45	0.74	0.15	0.099	0.95
STEYNUVPFMIUOY-UHFFFAOYSA-N	8.5e-05	0.00047	0.00011	0.00073	0.037	0.00063	0.74	0.78	0.52	0.00043	0.14	0.22	0.18	0.64	0.36	0.0063	0.00011	0.012
ZRKZFNZPJKEWPC-UHFFFAOYSA-N	0.067	0.016	0.029	0.2	0.38	0.014	0.45	0.47	0.78	0.13	0.07	0.59	0.19	0.63	0.94	0.14	0.15	0.98
CVSVTCORWBXHQV-UHFFFAOYSA-N	0.83	0.85	0.42	0.061	0.24	0.98	0.15	0.71	0.3	0.022	0.42	0.72	0.36	0.8	0.76	0.73	0.78	0.4
BHNHHSOHWZKFOX-UHFFFAOYSA-N	0.068	0.34	0.24	0.36	0.051	0.67	0.26	0.48	0.71	0.35	8.8e-05	0.8	0.89	0.71	0.87	0.99	0.55	0.98
YDGMGEXADBMOMJ-UHFFFAOYSA-N	0.25	0.61	0.032	0.47	0.72	0.29	0.074	0.85	0.7	0.65	0.33	0.65	0.42	0.82	0.58	0.59	0.32	0.16
PFNFFQXMRSDOHW-UHFFFAOYSA-N	0.98	0.81	0.14	0.65	0.28	0.25	0.8	0.68	0.0059	0.95	0.65	0.087	0.52	0.15	0.16	0.34	0.92	0.88
OUYCCCASQSFEME-QMMMGPOBSA-N	0.83	0.89	0.29	0.21	0.59	0.72	0.68	0.85	0.87	0.83	0.2	0.53	0.048	0.26	0.87	0.45	0.74	0.59
HXHZGHRLVRFQDR-HZJYTTRNSA-N	0.74	0.028	0.89	0.89	0.78	0.9	0.035	0.58	0.31	0.88	0.12	0.037	0.12	0.017	0.19	0.033	0.046	0.29
DNTGGZPQPQTDQF-XBXARRHUSA-N	0.48	0.35	0.082	0.73	0.97	0.73	0.14	0.022	0.4	0.26	0.36	0.98	0.51	0.75	0.62	0.93	0.99	0.6
KQSABULTKYLFEV-UHFFFAOYSA-N	0.83	0.37	0.77	0.062	0.67	0.58	0.56	1	0.94	0.56	0.9	0.58	0.04	0.69	0.41	0.13	0.29	0.2
IWHLYPDWHHPVAA-UHFFFAOYSA-N	0.057	0.01	0.46	0.0048	0.23	0.23	0.71	0.52	0.57	0.032	0.32	0.083	0.51	0.15	0.044	0.0025	0.038	0.11
AHLPHDHHMVZTML-BYPYZUCNSA-N	0.63	0.63	0.18	0.016	0.36	0.33	0.097	0.035	0.74	0.55	0.17	0.69	0.63	0.44	0.77	0.26	0.75	0.89
ACIJGUBIMXQCMF-BYPYZUCNSA-N	0.018	0.046	0.1	0.82	0.21	0.15	0.86	0.63	0.91	0.022	0.12	0.11	0.88	0.23	0.37	0.1	0.14	0.36
QIVBCDIJIAJPQS-VIFPVBQESA-N	0.93	0.58	0.52	0.1	0.56	0.033	0.48	0.9	0.38	0.21	0.73	0.92	0.18	0.91	0.77	0.18	0.59	0.63
XWTYSIMOBUGWOL-UHFFFAOYSA-N	0.33	0.14	0.67	0.41	0.088	0.63	0.64	0.23	0.94	0.53	0.0052	0.43	0.92	0.45	0.31	0.99	0.51	0.85
AFVDZBIIBXWASR-UHFFFAOYSA-N	0.0098	0.0064	0.034	0.12	0.24	0.0093	0.89	0.99	0.48	0.023	0.059	0.28	0.09	0.71	0.52	0.098	0.0036	0.41
WHOOUMGHGSPMGR-UHFFFAOYSA-N	0.82	0.53	0.41	0.11	0.56	0.62	0.58	0.96	0.89	0.77	0.77	0.59	0.041	0.73	0.45	0.16	0.45	0.31
SSISHJJTAXXQAX-ZETCQYMHSA-N	0.12	0.78	0.063	0.84	0.34	0.34	0.02	0.96	0.52	0.38	0.015	0.82	0.55	0.68	0.27	0.95	0.81	0.28
KASJZXHXXNEULX-UHFFFAOYSA-N	0.82	0.74	0.25	0.27	0.65	0.8	0.61	0.85	0.96	0.9	0.17	0.52	0.047	0.25	0.83	0.52	0.8	0.66
CKQHAYFOPRIUOM-UHFFFAOYSA-N	0.7	0.91	0.2	0.14	0.71	0.94	0.54	0.68	0.97	0.77	0.11	0.68	0.02	0.43	0.99	0.31	0.8	0.48
VIDTVPHHDGRGAF-UHFFFAOYSA-N	0.035	0.76	0.22	0.054	1.1e-05	0.037	0.15	0.74	0.81	1.3e-05	0.079	0.19	0.23	0.92	0.85	0.12	0.51	0.79
SYELZBGXAIXKHU-UHFFFAOYSA-N	0.082	0.05	0.042	0.46	0.25	0.016	0.37	0.43	0.83	0.077	0.11	0.46	0.15	0.58	0.81	0.13	0.24	0.72
GQVMHMFBVWSSPF-SOYUKNQTSA-N	0.22	0.059	0.17	0.77	0.71	0.043	0.35	0.4	0.27	0.19	0.17	0.69	0.1	0.91	0.88	0.21	0.21	0.45
OAUYENAPBFTAQT-UHFFFAOYSA-N	0.045	0.64	0.034	0.57	0.2	0.46	0.035	0.55	0.98	0.98	0.0031	0.97	0.014	0.31	0.61	0.89	0.99	0.66
JYFHYPJRHGVZDY-UHFFFAOYSA-N	0.18	0.016	0.12	0.055	0.2	0.0076	0.49	0.65	0.67	0.34	0.16	0.42	0.12	0.77	0.19	0.06	0.046	0.3
JRBPAEWTRLWTQC-UHFFFAOYSA-N	0.26	0.046	0.12	0.3	0.58	0.29	0.83	0.9	0.098	0.72	0.19	0.14	0.52	0.98	0.9	0.22	0.15	0.96
DDRJAANPRJIHGJ-UHFFFAOYSA-N	0.72	0.43	0.89	0.05	0.93	0.96	0.67	0.9	0.15	0.69	0.3	0.46	0.38	0.4	0.29	0.71	0.051	0.055
NGSWKAQJJWESNS-ZZXKWVIFSA-N	0.78	0.84	0.12	0.038	0.98	0.94	0.79	0.32	0.81	0.7	0.075	0.99	0.066	0.95	0.63	0.37	0.25	0.25
GPJCOQPUQUEBTB-UHFFFAOYSA-N	0.81	0.93	0.17	0.1	0.72	0.95	0.74	0.58	0.93	0.79	0.092	0.8	0.015	0.6	0.9	0.29	0.64	0.37
LUMXICQAOKVQOB-YWIQKCBGSA-N	0.56	0.042	0.41	0.011	0.83	0.47	0.46	0.61	0.69	0.46	0.35	0.023	0.39	0.054	0.079	0.074	0.0053	0.14
XGILAAMKEQUXLS-UHFFFAOYSA-N	0.88	0.48	0.61	0.082	0.57	0.56	0.7	0.94	0.94	0.68	0.69	0.63	0.048	0.79	0.47	0.16	0.44	0.27
PAZJSJFMUHDSTF-UHFFFAOYSA-N	0.37	0.5	0.1	0.13	0.27	0.73	0.83	0.012	0.96	0.92	0.001	0.77	0.46	0.13	0.21	0.79	0.32	0.7
UWJUQVWARXYRCG-HIFRSBDPSA-N	0.49	0.1	0.37	0.062	0.98	0.95	0.28	0.9	0.64	0.74	0.9	0.52	0.97	0.23	0.19	0.67	0.00038	0.01
KGVHCTWYMPWEGN-FSPLSTOPSA-N	0.96	0.91	0.38	0.4	0.84	0.039	0.79	0.51	0.99	0.43	0.66	0.46	0.56	0.67	0.69	0.6	0.11	0.62
KBGYPXOSNDMZRV-UHFFFAOYSA-N	0.81	0.25	0.35	0.59	0.26	0.9	0.23	0.92	0.074	0.73	0.97	0.017	0.043	0.0012	0.12	0.036	0.0054	0.38
DOZRDZLFLOODMB-UHFFFAOYSA-N	0.59	0.93	0.45	0.56	0.96	0.57	0.64	0.042	0.65	0.16	0.89	0.97	0.97	0.67	0.48	0.7	0.13	0.53
KZSNJWFQEVHDMF-BYPYZUCNSA-N	0.22	0.27	0.014	0.63	0.24	0.48	0.062	0.075	0.23	0.97	0.11	0.64	0.63	0.85	0.84	0.43	0.7	0.22
IQHUITKNHOKGFC-MIMYLULJSA-N	0.8	0.52	0.065	0.74	0.35	0.028	0.74	0.62	0.38	0.73	0.39	0.47	0.18	0.58	0.8	0.93	0.08	0.81
STCOOQWBFONSKY-UHFFFAOYSA-N	0.89	0.033	0.6	0.86	0.51	0.36	0.026	0.16	0.96	0.97	0.81	0.87	0.62	0.36	0.19	0.49	0.28	0.6
WTQWDNIIFGEBSZ-ROAVRGLVSA-N	0.031	0.17	0.81	0.0027	0.24	0.54	0.066	0.26	0.97	0.16	0.61	0.23	0.14	0.11	0.083	0.067	0.0078	0.021
DZJZIJZUKAATIV-UHFFFAOYSA-N	0.87	0.052	0.78	0.47	0.43	0.37	0.091	0.33	0.047	0.37	0.66	0.029	0.07	0.0017	0.064	0.015	0.0051	0.22
JLKIGFTWXXRPMT-UHFFFAOYSA-N	0.82	0.95	0.23	0.46	0.5	0.34	0.35	0.59	2.1e-05	0.87	0.45	0.7	0.42	0.77	0.96	0.28	0.19	0.8
NJPQAIBZIHNJDO-UHFFFAOYSA-N	0.042	0.1	0.065	0.31	0.041	0.0077	0.85	0.65	0.66	0.017	0.045	0.48	0.15	0.39	0.66	0.12	0.78	0.54
RBEJCQPPFCKTRZ-LHMZYYNSSA-N	0.38	0.58	0.75	0.19	0.88	0.71	0.0045	0.33	0.27	0.6	0.087	0.87	0.72	0.43	0.63	0.68	0.075	0.0097
VCWLZDVWHQVAJU-UHFFFAOYSA-N	0.69	0.18	0.32	0.5	0.68	0.022	0.6	0.28	0.95	0.32	0.88	0.54	0.021	0.19	0.24	0.56	0.84	0.51
SIKJAQJRHWYJAI-UHFFFAOYSA-N	0.97	0.51	0.5	0.06	0.65	0.59	0.47	0.9	0.96	0.67	0.64	0.55	0.035	0.64	0.42	0.16	0.32	0.21
ZPQHNIHJSIZREW-UHFFFAOYSA-N	0.12	0.14	0.23	0.14	0.59	0.99	0.26	0.65	0.022	0.58	0.23	0.28	0.89	0.89	0.38	0.086	0.43	0.65
FPIPGXGPPPQFEQ-OVSJKPMPSA-N	0.81	0.11	0.66	0.35	0.6	0.35	0.017	0.5	0.39	0.035	0.57	0.071	0.84	0.25	0.062	0.36	0.85	0.61
JLFNLZLINWHATN-UHFFFAOYSA-N	0.035	0.24	0.006	0.68	0.6	0.15	0.02	0.64	0.057	0.63	0.49	0.76	0.98	0.81	0.85	0.59	0.064	0.21
IIRDTKBZINWQAW-UHFFFAOYSA-N	6.5e-05	0.00084	6.2e-06	0.025	0.035	0.0055	0.67	0.82	0.2	0.00088	0.036	0.54	0.073	0.81	0.62	0.1	0.0013	0.036
DOOTYTYQINUNNV-UHFFFAOYSA-N	0.57	0.14	0.66	0.048	0.76	0.017	0.26	0.5	0.02	0.44	0.94	0.23	0.83	0.34	0.46	0.081	0.43	0.4
PQNFLJBBNBOBRQ-UHFFFAOYSA-N	0.0037	0.013	0.00021	0.26	0.07	0.0014	0.89	0.34	0.27	0.053	0.0047	0.89	0.054	0.33	0.44	0.84	0.14	0.22
WBHHMMIMDMUBKC-UHFFFAOYSA-N	0.83	0.93	0.084	0.42	0.42	0.99	0.13	0.14	0.48	0.24	0.23	0.79	0.0081	0.14	0.27	0.75	0.044	0.048
NGHTXZCKLWZPGK-UHFFFAOYSA-N	0.89	0.63	0.16	0.62	0.65	0.61	0.091	0.86	0.92	0.54	0.009	0.43	0.81	0.92	0.58	0.62	0.7	0.9
JBIJLHTVPXGSAM-UHFFFAOYSA-N	0.95	0.51	0.5	0.067	0.62	0.54	0.54	0.95	0.98	0.63	0.6	0.59	0.042	0.7	0.44	0.16	0.33	0.22
NHZLNPMOSADWGC-UHFFFAOYSA-N	0.12	0.23	0.67	0.78	0.011	0.9	0.62	0.033	0.9	0.18	0.47	0.54	0.96	0.67	0.69	0.73	0.49	0.16
QSFOWAYMMZCQNF-UHFFFAOYSA-N	0.16	0.43	0.092	0.67	0.096	0.42	0.77	0.046	0.58	0.55	0.011	0.47	0.91	0.97	1	0.49	0.95	0.1
GOOOCIIXFLVRAG-UHFFFAOYSA-N	0.47	0.2	0.91	0.33	0.57	0.18	0.67	0.58	0.19	0.47	0.89	0.54	0.72	0.44	0.56	0.96	0.016	0.12
KCXVZYZYPLLWCC-UHFFFAOYSA-N	0.029	0.98	0.89	0.59	0.0034	0.52	0.02	0.53	0.94	0.024	0.88	0.82	0.34	0.97	0.82	0.39	0.94	0.59
GADIKQPUNWAMEB-UHFFFAOYSA-N	0.58	0.66	0.37	0.38	0.96	0.94	0.0051	0.75	0.88	0.8	0.58	0.69	0.17	0.96	0.96	0.49	0.042	0.034
ATIPDCIQTUXABX-UWVGGRQHSA-N	0.032	0.12	0.19	0.18	0.08	0.58	0.83	0.67	0.84	0.52	0.26	0.96	0.79	0.64	0.28	0.23	0.84	0.59
IBIDRSSEHFLGSD-YUMQZZPRSA-N	0.011	0.39	0.098	0.18	0.0076	0.16	0.24	0.85	0.46	0.017	0.25	0.66	0.98	0.83	0.9	0.42	0.79	0.54
VDPCTFWULDLKHT-UHFFFAOYSA-N	0.65	0.94	0.45	1	0.82	0.12	0.77	0.94	0.81	0.45	0.86	0.52	0.22	0.035	0.24	0.79	0.82	1
NKFNBVMJTSYZDV-UHFFFAOYSA-N	0.12	0.059	0.057	0.59	0.33	0.039	0.26	0.38	0.78	0.12	0.16	0.41	0.16	0.57	0.83	0.09	0.4	0.58
CXTATJFJDMJMIY-CYBMUJFWSA-O	0.81	0.26	0.73	0.8	0.59	0.35	0.88	0.65	0.63	0.73	0.83	0.84	0.52	0.67	0.86	0.73	0.04	0.25
AOMUHOFOVNGZAN-UHFFFAOYSA-N	0.077	0.028	0.035	0.25	0.2	0.0043	0.59	0.48	0.93	0.048	0.066	0.55	0.13	0.72	0.89	0.18	0.15	1
OMFXVFTZEKFJBZ-HJTSIMOOSA-N	0.54	0.13	0.93	0.089	0.96	0.8	0.42	0.19	0.51	0.11	0.48	0.49	0.51	0.36	0.18	0.037	0.17	0.12
YQAIUOWPSUOINN-IUCAKERBSA-N	0.045	0.011	0.0022	0.039	0.47	0.027	0.41	0.91	0.61	0.51	0.015	0.96	0.7	0.29	0.83	0.19	0.079	0.28
AERBNCYCJBRYDG-KSZLIROESA-N	0.61	0.46	0.55	0.37	0.046	0.55	0.68	0.081	0.35	0.88	0.065	0.54	0.41	0.99	0.97	0.99	0.72	0.023
JMIFIYIEXODVTO-UHFFFAOYSA-N	0.18	0.091	0.37	0.26	0.58	0.2	0.46	0.017	0.38	0.62	0.16	0.77	0.21	0.99	0.8	0.15	0.23	0.19
DSZBEWXQBVATQX-UHFFFAOYSA-N	0.17	0.095	0.34	0.26	0.55	0.2	0.41	0.019	0.37	0.55	0.15	0.82	0.21	0.91	0.68	0.18	0.26	0.19
JAKAZHIACKJNNB-UHFFFAOYSA-N	0.81	0.16	0.83	0.92	0.77	0.16	0.65	0.011	0.037	0.64	0.17	0.1	0.48	0.091	0.1	0.59	0.7	0.96
WEQJQNWXCSUVMA-RYUDHWBXSA-N	0.19	0.16	0.05	0.22	0.42	0.0075	0.34	0.97	0.73	0.3	0.31	0.68	0.73	0.68	0.86	0.28	0.29	0.65
UGQMRVRMYYASKQ-KQYNXXCUSA-N	0.05	0.48	0.14	0.45	0.97	0.41	0.22	0.76	0.00022	0.48	0.91	0.89	0.62	0.63	0.23	0.88	0.51	0.51
IEDVJHCEMCRBQM-UHFFFAOYSA-N	0.64	0.84	0.27	0.41	0.58	0.25	0.35	0.95	1e-06	0.91	0.62	0.62	0.6	0.83	0.87	0.34	0.29	0.69
JBYXPOFIGCOSSB-UHFFFAOYSA-N	0.07	0.32	0.89	0.027	0.58	0.17	0.5	0.11	0.5	0.21	0.12	0.59	0.24	0.25	0.28	0.38	0.073	0.031
OGQICQVSFDPSEI-UHFFFAOYSA-N	0.00099	0.0082	1.5e-05	0.088	0.06	0.014	0.67	0.76	0.34	0.0048	0.04	0.85	0.025	0.45	0.6	0.39	0.02	0.17
MKYUCBXUUSZMQB-UHFFFAOYSA-N	0.21	0.15	0.77	0.13	0.36	0.25	0.25	0.98	0.43	0.64	0.48	0.83	0.33	0.031	0.064	0.58	0.056	0.056
TVYLLZQTGLZFBW-ZBFHGGJFSA-N	0.64	0.11	0.77	0.11	0.9	0.78	0.22	0.55	0.78	0.4	0.91	0.55	0.83	0.22	0.15	0.76	0.0016	0.0021
KLLGGGQNRTVBSU-FQSPHKRJSA-N	0.046	0.47	0.18	0.35	0.76	0.54	0.16	0.59	0.77	0.83	0.29	0.82	0.39	0.8	0.79	0.99	0.083	0.18
DQWIIKBKAIPUPY-UHFFFAOYSA-N	0.16	0.072	0.3	0.35	0.73	0.15	0.6	0.039	0.46	0.84	0.19	0.55	0.27	0.57	0.49	0.17	0.094	0.096
PQBHGSGQZSOLIR-RYUDHWBXSA-N	0.9	0.9	0.41	0.27	0.99	0.41	0.049	0.86	0.69	0.45	0.059	0.85	0.31	0.76	0.89	0.73	0.34	0.26
DOIRQSBPFJWKBE-UHFFFAOYSA-N	0.35	0.76	0.38	0.12	0.74	0.72	0.12	0.12	0.77	0.36	0.032	0.2	0.27	0.16	0.074	0.43	0.21	0.044
UDOJNGPPRYJMKR-UHFFFAOYSA-N	0.029	0.011	0.068	0.25	0.21	0.36	0.72	0.48	0.25	0.11	0.35	0.73	0.17	0.54	0.3	0.27	0.44	0.035
KFKWRHQBZQICHA-STQMWFEESA-N	0.94	0.42	0.28	0.78	0.28	0.029	0.26	0.25	0.54	0.46	0.91	0.31	0.82	0.73	0.59	0.91	0.35	0.59
CCPPLLJZDQAOHD-FLIBITNWSA-N	0.031	0.23	0.36	0.18	0.76	0.91	0.17	0.43	0.78	0.63	0.52	0.94	0.19	0.42	0.45	0.82	0.013	0.038
FBUKMFOXMZRGRB-YFHOEESVSA-N	0.45	0.28	0.36	0.25	0.43	0.48	0.18	0.98	0.4	0.59	0.59	0.23	0.11	0.044	0.36	0.27	0.047	0.36
BHQCQFFYRZLCQQ-OELDTZBJSA-N	0.83	0.28	0.24	0.21	0.21	0.84	0.16	0.037	0.53	0.77	0.22	0.94	0.71	0.7	0.79	0.85	0.85	0.18
LUZSWWYKKLTDHU-UHFFFAOYSA-N	0.15	0.93	0.62	0.78	0.76	0.6	0.43	0.1	0.84	0.79	0.56	0.82	0.52	0.76	0.65	0.72	0.042	0.26
JHXAZBBVQSRKJR-BSZOFBHHSA-N	0.043	0.39	0.13	0.36	0.76	0.55	0.16	0.58	0.78	0.87	0.17	0.86	0.42	0.75	0.71	0.95	0.1	0.22
RZRNAYUHWVFMIP-MDZDMXLPSA-N	0.031	0.11	0.06	0.57	0.85	0.55	0.056	0.49	0.7	0.61	0.018	0.61	0.49	0.46	0.46	0.39	0.22	0.28
MYTOTTSMVMWVJN-STQMWFEESA-N	0.017	0.099	0.076	0.38	0.35	0.48	0.27	0.71	0.54	0.47	0.15	0.99	0.62	0.42	0.35	0.55	0.19	0.17
JTUQXGZRVLWBCR-UHFFFAOYSA-N	0.011	0.19	0.015	0.13	0.029	0.13	0.43	0.66	0.77	0.024	0.031	0.95	0.17	0.058	0.39	0.73	0.17	0.46
BOWVQLFMWHZBEF-KTKRTIGZSA-N	0.59	0.4	0.29	0.96	0.27	0.46	0.91	0.72	0.76	0.6	0.87	0.58	0.021	0.33	0.27	0.32	0.046	0.84
RUDATBOHQWOJDD-BSWAIDMHSA-N	0.78	0.11	0.34	0.28	0.34	0.68	0.32	0.014	0.77	0.6	0.28	0.5	0.75	0.94	0.97	0.46	0.94	0.78
PJSFRIWCGOHTNF-UHFFFAOYSA-N	0.19	0.088	0.4	0.28	0.66	0.2	0.53	0.017	0.39	0.77	0.18	0.71	0.2	0.88	1	0.13	0.19	0.18
BCNPTKKIVMTZFO-UWYNECTCSA-N	0.39	0.23	0.59	0.34	0.45	0.025	0.032	0.021	0.59	0.53	0.15	0.65	0.36	0.68	0.058	0.27	0.94	0.56
QGCUAFIULMNFPJ-UHFFFAOYSA-O	0.26	0.74	0.79	0.097	0.75	0.83	0.0043	0.43	0.21	0.51	0.091	0.93	0.17	0.39	0.4	0.8	0.066	0.0095
OTGQIQQTPXJQRG-UHFFFAOYSA-N	0.69	0.037	0.23	0.37	0.66	0.03	0.45	0.69	0.36	0.58	0.32	0.89	0.46	0.96	0.83	0.63	0.021	0.12
PHLBKPHSAVXXEF-UHFFFAOYSA-N	0.0093	0.35	0.21	0.12	0.096	0.94	0.31	0.06	0.95	0.82	0.088	0.57	0.64	0.44	0.36	0.38	0.0065	0.1
UNSRRHDPHVZAHH-YOILPLPUSA-N	0.45	0.1	0.094	0.14	0.89	6e-05	0.93	0.15	0.89	0.72	0.76	0.6	0.29	0.31	0.17	0.47	0.2	0.21
JSSNFOHEHRIBDT-LICLKQGHSA-N	0.41	0.15	0.26	0.43	0.7	0.63	0.22	0.83	0.7	0.37	0.52	0.044	0.08	0.0083	0.22	0.14	0.13	0.38
FUJLYHJROOYKRA-QGZVFWFLSA-N	0.74	0.5	0.36	0.38	0.99	0.4	0.72	0.85	0.62	0.65	0.62	0.57	0.86	0.79	0.91	0.9	0.035	0.47
QILIJDWPBISFBO-UHFFFAOYSA-N	9.9e-05	0.00048	6.9e-06	0.006	0.041	0.013	0.15	0.54	0.21	0.00064	0.031	0.3	0.2	0.94	0.67	0.17	5.7e-05	0.015
GDBQQVLCIARPGH-IKGGRYGDSA-N	0.00013	0.00055	2.6e-05	0.034	0.033	0.0066	0.61	0.52	0.64	0.00046	0.014	0.59	0.057	0.8	0.89	0.25	0.00029	0.029
RFDAIACWWDREDC-FRVQLJSFSA-N	0.85	0.32	0.99	0.3	0.32	0.62	0.3	0.96	0.93	0.31	0.78	0.79	0.91	0.68	0.67	0.58	0.3	0.0082
GLZWNFNQMJAZGY-UHFFFAOYSA-N	0.0009	0.013	2.1e-06	0.063	0.12	0.028	0.089	0.76	0.12	0.015	0.032	0.71	0.16	0.78	0.86	0.41	0.004	0.074
NBMKJKDGKREAPL-UHFFFAOYSA-N	0.011	0.036	0.51	0.0028	0.057	0.017	0.075	0.39	0.37	0.025	0.86	0.18	0.11	0.042	0.044	0.081	0.011	0.012
VXUOFDJKYGDUJI-OAQYLSRUSA-N	0.82	0.98	0.89	0.5	0.95	0.73	0.71	0.34	0.36	0.73	0.0046	0.79	0.35	0.64	0.64	0.53	0.37	0.22
SRRQPVVYXBTRQK-XMMPIXPASA-N	0.59	0.3	0.74	0.13	0.31	0.026	0.89	0.29	0.89	0.089	0.57	0.65	0.28	0.72	0.35	0.33	0.35	0.73
DUYSYHSSBDVJSM-KRWOKUGFSA-N	0.062	0.12	0.46	0.13	0.24	0.39	0.4	0.74	0.32	0.81	0.12	0.57	0.16	0.057	0.042	0.31	0.34	0.71
GHCZAUBVMUEKKP-GYPHWSFCSA-N	0.41	0.11	0.07	0.27	0.18	0.67	0.23	0.22	0.37	0.54	0.66	0.52	0.3	0.51	0.7	0.68	0.17	0.039
LFUDDCMNKWEORN-ZXEGGCGDSA-N	0.68	0.24	0.47	0.95	0.53	0.95	0.99	0.46	0.35	0.63	0.046	0.84	0.96	0.99	0.79	0.98	0.45	1
FCWYNTDTQPCVPG-UHFFFAOYSA-N	0.23	0.56	0.62	0.87	0.74	0.016	0.5	0.25	0.86	0.68	0.3	0.79	0.58	0.65	0.39	0.55	0.29	0.77
MWHXMIASLKXGBU-RNCYCKTQSA-N	0.52	0.33	0.15	0.25	0.6	0.32	0.18	0.12	0.67	0.71	0.44	0.89	0.047	0.38	0.24	0.6	0.29	0.46
LSUXCWJOIAWGOU-FTJOPAKQSA-N	0.35	0.72	0.07	0.55	0.97	0.5	0.27	0.0075	0.85	0.45	0.75	0.94	0.52	0.81	0.46	0.18	0.63	0.24
WTLBZVNBAKMVDP-UHFFFAOYSA-N	0.67	0.15	0.029	0.88	0.88	0.35	0.31	0.53	0.55	0.34	0.29	0.9	0.23	0.25	0.32	0.55	0.84	0.54
YAMUFBLWGFFICM-PTGWMXDISA-N	0.017	0.48	0.05	0.33	0.014	0.033	0.15	0.19	0.68	0.032	0.49	0.8	0.69	0.99	0.64	0.23	0.87	0.34
YZUUTMGDONTGTN-UHFFFAOYSA-N	0.012	0.039	2.2e-05	0.34	0.36	0.084	0.11	0.96	0.049	0.14	0.057	0.84	0.24	0.75	1	0.88	0.021	0.21
NKDFYOWSKOHCCO-YPVLXUMRSA-N	0.17	0.84	0.93	0.039	0.075	0.75	0.31	0.55	0.65	0.036	0.36	0.56	0.9	0.35	0.91	0.81	0.3	0.36
PSVXZQVXSXSQRO-UHFFFAOYSA-N	0.026	0.13	0.00014	0.6	0.51	0.16	0.11	0.96	0.045	0.29	0.13	1	0.38	0.8	0.96	0.84	0.079	0.34
GRBXNADBNJGZRK-GJEDHNSHSA-N	0.27	0.59	0.94	0.15	0.047	0.69	0.42	0.5	0.86	0.051	0.27	0.69	0.95	0.25	0.67	0.84	0.5	0.73
JUKPWJGBANNWMW-VWBFHTRKSA-N	0.00018	0.0021	4.1e-05	0.058	0.014	0.0016	0.59	0.4	0.28	0.022	0.00062	0.97	0.13	0.51	0.71	0.56	0.034	0.049
DTPCFIHYWYONMD-UHFFFAOYSA-N	0.034	0.097	0.00013	0.47	0.59	0.18	0.12	0.94	0.066	0.34	0.12	0.74	0.44	0.87	0.85	0.92	0.07	0.39
YIKKMWSQVKJCOP-ABXCMAEBSA-N	0.048	0.28	0.093	0.41	0.6	0.57	0.15	0.89	0.67	0.79	0.082	0.8	0.64	0.91	0.87	0.93	0.17	0.17
IOIZWEJGGCZDOL-RQDYSCIWSA-N	0.2	0.36	0.054	0.32	0.82	0.67	0.79	0.24	0.37	0.74	0.13	0.067	0.9	0.0083	0.15	0.82	0.85	0.3
IDBPHNDTYPBSNI-UHFFFAOYSA-N	0.0014	0.002	4.5e-05	0.032	0.19	0.064	0.098	0.54	0.77	0.0026	0.012	0.52	0.44	0.77	0.72	0.11	0.0058	0.031
LFAMVZIOUNWBKU-UHFFFAOYSA-N	0.93	0.094	0.36	0.79	0.11	0.35	0.4	0.52	0.64	0.42	0.035	0.085	0.91	0.16	0.22	0.66	0.45	0.38
VLBPIWYTPAXCFJ-XMMPIXPASA-N	0.047	0.58	0.4	0.082	0.38	0.46	0.96	0.16	0.87	0.8	0.13	0.9	0.66	0.71	0.78	0.38	0.16	0.42
ZUXGPPMNMKSOEO-LFYBBSHMSA-N	0.016	0.056	0.11	0.28	0.24	0.85	0.3	0.36	0.49	0.32	0.23	0.91	0.53	0.35	0.28	0.51	0.17	0.18
LSOWKZULVQWMLY-APPDJCNMSA-N	0.49	0.025	0.36	0.044	0.61	6.2e-05	0.75	0.16	0.43	0.73	0.33	0.56	0.68	0.058	0.008	0.69	0.0062	0.011
HNJBEVLQSNELDL-UHFFFAOYSA-N	0.097	0.17	0.02	0.43	0.22	0.019	0.56	0.5	0.36	0.22	0.27	0.55	0.64	0.018	0.29	0.84	0.88	0.32
DHMQDGOQFOQNFH-UHFFFAOYSA-N	0.38	0.37	0.11	0.47	0.71	0.16	0.093	0.19	0.94	0.51	0.65	0.96	0.83	0.99	0.56	0.72	0.011	0.0023
SRBFZHDQGSBBOR-IOVATXLUSA-N	0.41	0.053	0.007	0.14	0.9	0.28	0.77	0.98	0.67	0.52	0.44	0.92	0.96	0.76	0.92	0.4	0.1	0.11
OPVAJFQBSDUNQA-UHFFFAOYSA-N	0.76	0.87	0.26	0.78	0.34	0.16	0.28	0.038	0.39	0.12	0.23	0.6	0.63	0.88	0.78	0.077	0.76	0.16
XUYPXLNMDZIRQH-UHFFFAOYSA-N	0.00024	0.0089	0.0039	0.021	0.0065	0.021	0.056	0.89	0.23	0.0063	0.16	0.17	0.86	0.51	0.46	0.14	0.069	0.062
ROHFNLRQFUQHCH-UHFFFAOYSA-N	0.86	0.97	0.077	0.67	0.14	0.22	0.55	0.63	0.41	0.33	0.7	0.64	0.24	0.16	0.66	0.88	0.039	0.17
AEMRFAOFKBGASW-UHFFFAOYSA-N	0.0063	0.026	0.021	0.033	0.096	0.36	0.17	0.37	0.43	0.27	0.062	0.4	0.77	0.73	0.45	0.12	0.075	0.13
KRKNYBCHXYNGOX-UHFFFAOYSA-N	0.74	0.56	0.36	0.77	0.56	0.032	0.44	0.72	0.54	0.93	0.6	0.61	0.36	0.096	0.37	0.88	0.63	0.63
HMFHBZSHGGEWLO-SOOFDHNKSA-N	0.056	0.4	0.25	0.33	0.12	0.078	0.085	0.89	0.3	0.023	0.97	0.37	0.99	0.74	0.8	0.59	0.42	0.48
ONIBWKKTOPOVIA-BYPYZUCNSA-N	0.019	0.09	0.19	0.051	0.22	0.082	0.0032	0.35	0.7	0.12	0.64	0.55	0.12	0.068	0.23	0.55	0.0038	7.7e-05
XQXPVVBIMDBYFF-UHFFFAOYSA-N	0.76	0.49	0.53	0.89	0.91	0.27	0.095	0.26	0.68	0.4	0.23	0.71	0.41	0.74	0.81	0.26	0.22	0.041
WXNXCEHXYPACJF-ZETCQYMHSA-N	0.00018	0.0032	6.3e-05	0.082	0.0038	0.013	0.99	0.34	0.16	0.021	0.029	0.57	0.23	0.72	0.73	0.16	0.44	0.15
ZNCUUYCDKVNVJH-UHFFFAOYSA-N	0.82	0.14	0.38	0.4	0.29	0.66	0.65	0.18	0.43	0.79	0.85	0.71	0.57	0.12	0.032	0.86	0.73	0.81
AKEUNCKRJATALU-UHFFFAOYSA-N	0.69	0.78	0.028	0.71	0.81	0.84	0.39	0.55	0.12	0.86	0.21	0.81	0.79	0.35	0.38	0.62	0.36	0.42
FGKJLKRYENPLQH-UHFFFAOYSA-N	0.074	0.3	0.043	0.63	0.26	0.029	0.9	0.88	0.58	0.53	0.2	0.37	0.57	0.0079	0.12	0.85	0.88	0.41
JXOHGGNKMLTUBP-HSUXUTPPSA-N	0.53	0.9	0.11	0.15	0.44	0.99	0.3	0.0044	0.89	0.69	0.82	0.29	0.43	0.46	0.37	0.2	0.29	0.84
FDGQSTZJBFJUBT-UHFFFAOYSA-N	0.3	0.22	0.83	0.34	0.94	0.81	0.089	0.85	0.84	0.47	0.98	0.67	0.2	0.094	0.24	0.92	0.024	0.024
OTCCIMWXFLJLIA-BYPYZUCNSA-N	0.027	0.092	0.099	0.11	0.035	0.5	0.23	0.89	0.75	0.012	0.24	0.69	0.48	0.73	0.58	0.14	0.51	0.25
TYEYBOSBBBHJIV-UHFFFAOYSA-N	0.0018	0.016	0.018	0.035	0.02	0.083	0.037	0.52	0.16	0.0099	0.19	0.22	0.56	0.48	0.45	0.33	0.066	0.088
FFDGPVCHZBVARC-UHFFFAOYSA-N	0.068	0.34	0.24	0.36	0.051	0.67	0.26	0.48	0.71	0.35	8.8e-05	0.8	0.89	0.71	0.87	0.99	0.55	0.98
PECYZEOJVXMISF-REOHCLBHSA-N	0.4	0.38	0.67	0.98	0.93	0.25	0.3	0.28	0.31	0.58	0.13	0.96	0.0075	0.55	0.2	0.63	0.52	0.81
MTCFGRXMJLQNBG-REOHCLBHSA-N	0.72	0.52	0.64	0.64	0.55	0.17	0.45	0.39	0.67	0.76	0.42	0.35	0.29	0.032	0.069	0.52	0.73	0.7
CBKQFMQQQCEGGI-UHFFFAOYSA-N	0.11	0.6	0.12	0.76	0.37	0.0052	0.97	0.96	0.31	0.58	0.65	0.53	0.8	0.73	0.68	0.99	0.66	0.33
SXZYCXMUPBBULW-UHFFFAOYSA-N	0.27	0.16	0.6	0.089	0.78	0.99	0.45	0.96	0.5	0.49	0.73	0.11	0.8	0.0031	0.023	0.024	0.32	0.22
FUGYGGDSWSUORM-UHFFFAOYSA-N	0.34	0.97	0.67	0.48	0.066	0.12	0.94	0.16	0.53	0.049	0.72	0.63	0.95	0.78	0.99	0.98	0.29	0.28
YCIMNLLNPGFGHC-UHFFFAOYSA-N	0.049	0.1	0.045	0.19	0.084	0.15	0.46	0.043	0.61	0.04	0.62	0.51	0.64	0.72	0.58	0.91	0.88	0.39
ISAKRJDGNUQOIC-UHFFFAOYSA-N	0.36	0.99	0.48	0.39	0.33	0.8	0.68	0.41	0.44	0.58	0.63	0.55	0.99	0.3	0.47	0.51	0.019	0.14
AMHZIUVRYRVYBA-UHFFFAOYSA-N	0.11	0.34	0.16	0.19	0.034	0.14	0.8	0.82	0.34	0.27	0.74	0.26	0.94	0.53	0.47	0.5	0.71	0.78
WXYAXKKXIGHXDS-UHFFFAOYSA-N	0.23	0.41	0.2	0.35	0.028	0.026	0.61	0.59	0.22	0.047	0.2	0.88	0.22	0.41	0.92	0.34	0.94	0.85
YGIAGXACEXFIDU-UHFFFAOYSA-N	0.68	0.84	0.6	0.59	0.51	0.27	0.82	0.83	0.095	0.2	0.56	0.86	0.37	0.017	0.5	0.7	0.82	0.87
FAQVCWVVIYYWRR-WHFBIAKZSA-N	0.51	0.61	0.73	0.65	0.04	0.48	0.71	0.41	0.64	0.73	0.0073	0.63	0.87	0.34	0.36	0.27	0.58	0.26
WMQMIOYQXNRROC-LURJTMIESA-N	0.26	0.7	0.45	0.72	0.043	0.91	0.34	0.27	0.25	0.82	0.00018	0.99	0.98	0.7	0.82	0.59	0.68	0.5
IBMRTYCHDPMBFN-UHFFFAOYSA-N	0.69	0.2	0.0033	0.57	0.7	0.86	0.75	0.3	0.48	0.23	0.22	0.87	0.037	0.25	0.65	0.83	0.43	0.85
YGCFIWIQZPHFLU-UHFFFAOYSA-N	0.73	0.66	0.87	0.88	0.53	0.88	0.68	0.25	0.62	0.97	0.69	0.12	0.78	0.0051	4.1e-07	0.93	0.57	0.71
WHUUTDBJXJRKMK-VKHMYHEASA-N	0.86	0.68	0.25	0.57	0.98	0.029	0.16	0.87	0.66	0.9	0.4	0.99	0.86	1	0.75	0.64	0.97	0.62
WGXUDTHMEITUBO-YFKPBYRVSA-N	0.18	0.33	0.04	0.26	0.89	0.63	0.032	0.48	0.93	0.6	0.21	0.55	0.8	0.36	0.032	0.68	0.24	0.56
SONUFGRSSMFHFN-UHFFFAOYSA-N	0.23	0.1	0.025	0.76	0.15	0.092	0.18	0.17	0.6	0.32	0.033	0.68	0.099	0.39	0.71	0.26	0.33	0.43
LDEBVRIURYMKQS-WISUUJSJSA-N	0.0011	0.013	0.025	0.00049	0.1	0.035	0.091	0.13	0.18	0.021	0.88	0.39	0.37	0.25	0.18	0.19	2e-07	4.2e-07
SKIVBBIKOOPRPR-UHFFFAOYSA-N	0.68	0.4	0.18	0.26	0.62	0.36	0.11	0.16	0.98	0.69	0.013	0.68	0.65	0.97	0.97	0.44	0.2	0.1
ODHCTXKNWHHXJC-GSVOUGTGSA-N	0.19	0.076	0.017	0.27	0.93	0.19	0.8	0.7	0.73	0.4	1	0.32	0.97	0.056	0.00034	0.23	0.15	0.12
COLNVLDHVKWLRT-UHFFFAOYSA-N	0.46	0.22	0.052	0.99	0.76	0.52	0.064	0.6	0.42	0.62	0.1	0.59	0.047	0.077	0.39	0.68	0.16	0.27
HNEGQIOMVPPMNR-IHWYPQMZSA-N	0.067	0.42	0.31	0.45	0.16	0.79	0.077	0.32	0.27	0.75	0.0059	0.61	3.7e-05	0.25	0.65	0.64	0.23	0.85
GMSNIKWWOQHZGF-UHFFFAOYSA-N	0.31	0.9	0.32	0.1	0.6	0.81	0.022	0.21	0.74	0.88	0.49	0.88	0.033	0.39	0.31	0.89	0.091	0.1
RFMMMVDNIPUKGG-YFKPBYRVSA-N	0.41	0.31	0.21	0.72	0.43	0.073	0.91	0.39	0.23	0.3	0.83	0.71	0.0069	0.42	0.78	0.72	0.19	0.19
RFMMMVDNIPUKGG-UHFFFAOYSA-N	0.057	0.96	0.13	0.1	0.13	0.037	0.8	0.026	0.3	0.14	0.82	0.64	0.43	0.51	0.25	0.27	0.58	0.28
SUHOQUVVVLNYQR-MRVPVSSYSA-N	0.00022	0.00056	0.00054	0.011	0.012	0.065	0.23	0.88	0.53	0.019	0.011	0.44	0.68	0.61	0.5	0.08	0.033	0.012
KSPQDMRTZZYQLM-UHFFFAOYSA-N	0.34	0.99	0.78	0.27	0.072	0.72	0.84	0.79	0.85	0.39	0.03	0.92	0.74	0.58	0.98	0.76	0.72	0.4
XKZKQTCECFWKBN-SREVYHEPSA-N	0.23	0.79	0.39	0.25	0.21	0.048	0.81	0.24	0.27	0.67	0.68	0.86	0.084	0.77	0.47	0.66	0.71	0.78
HFXAFXVXPMUQCQ-UHFFFAOYSA-M	0.52	0.9	0.18	0.57	0.68	0.45	0.32	0.99	2.4e-06	0.93	0.62	0.55	0.36	0.78	0.72	0.23	0.54	0.35
WQEPLUUGTLDZJY-UHFFFAOYSA-N	0.16	0.13	0.56	0.33	0.23	0.56	0.28	0.22	0.59	0.48	0.014	0.36	0.066	0.18	0.26	0.58	0.35	0.36
WBIQQQGBSDOWNP-UHFFFAOYSA-N	0.45	0.55	0.26	0.9	0.89	0.42	0.52	0.21	0.87	0.36	0.27	0.037	0.76	0.84	0.63	0.62	0.73	0.91
ARPVSMCNIDAQBO-YUMQZZPRSA-N	0.78	0.052	0.69	0.056	0.53	0.59	0.17	0.18	0.98	0.73	0.5	0.0077	0.89	0.93	0.5	0.012	0.22	0.18
FYEHYMARPSSOBO-UHFFFAOYSA-N	0.18	0.37	0.87	0.22	0.63	0.59	0.35	0.34	0.41	0.21	0.56	0.25	0.3	0.98	0.23	0.19	0.27	0.043
HXXFSFRBOHSIMQ-FPRJBGLDSA-N	0.33	0.021	0.0043	0.11	0.82	0.24	0.88	0.98	0.68	0.42	0.32	0.96	1	0.94	0.74	0.3	0.071	0.073
SNFUTDLOCQQRQD-ZKWXMUAHSA-N	0.068	0.34	0.24	0.36	0.051	0.67	0.26	0.48	0.71	0.35	8.8e-05	0.8	0.89	0.71	0.87	0.99	0.55	0.98
MQLZLIYPFDIDMZ-HAFWLYHUSA-N	0.83	0.11	0.35	0.72	0.32	0.73	0.69	0.015	0.71	0.54	0.19	0.49	0.6	0.56	0.32	0.43	0.49	0.18
QFIWFUDXERFOIY-UHFFFAOYSA-N	0.05	0.018	0.0011	0.84	0.95	0.36	0.28	0.83	0.99	0.8	0.016	0.69	0.41	0.69	0.43	0.83	0.18	0.057
GACTWZZMVMUKNG-SLPGGIOYSA-N	0.0097	0.28	0.12	0.077	0.086	0.22	0.0037	0.64	0.93	0.14	0.053	0.38	0.032	0.47	0.7	0.29	0.057	0.027
CKAJHWFHHFSCDT-UHFFFAOYSA-N	0.15	0.3	0.022	0.69	0.99	0.3	0.027	0.77	0.28	0.7	0.31	0.73	0.5	0.94	0.91	0.91	0.07	0.011
HZYFHQOWCFUSOV-IMJSIDKUSA-N	0.44	0.91	0.91	0.98	0.5	0.22	0.39	0.41	0.33	0.64	0.35	0.087	2.9e-07	0.71	0.77	0.29	0.81	0.58
XMJAJFVLHDIEHF-CRBRZBHVSA-N	0.025	0.16	0.024	0.2	0.14	0.68	0.1	0.46	0.28	0.07	0.72	0.28	0.45	0.0059	0.094	0.29	0.031	0.048
TWSWSIQAPQLDBP-DOFZRALJSA-N	0.77	0.46	0.16	0.11	0.58	0.43	0.11	0.36	0.69	0.56	0.46	0.83	0.84	0.82	0.59	0.66	0.047	0.12
BCXBIONYYJCSDF-UHFFFAOYSA-N	0.25	0.018	0.0015	0.04	0.88	0.29	0.93	1	0.62	0.36	0.41	0.96	0.91	0.96	0.66	0.24	0.052	0.034
KOSRFJWDECSPRO-WDSKDSINSA-N	0.0032	0.13	0.092	0.13	0.041	0.96	0.051	0.99	0.021	0.31	0.95	0.34	0.84	0.076	0.6	0.27	0.15	0.053
JSIQVRIXMINMTA-ZDLURKLDSA-N	0.4	0.66	0.87	0.84	0.41	0.87	0.77	0.56	0.39	0.67	0.033	0.76	0.71	0.52	0.86	0.94	0.18	0.8
RQNSKRXMANOPQY-BQBZGAKWSA-N	0.38	0.97	0.26	0.78	0.87	0.1	0.64	0.16	0.00023	0.68	0.92	0.22	0.89	0.6	0.45	0.71	0.55	0.87
OYHQOLUKZRVURQ-HZJYTTRNSA-N	0.93	0.74	0.46	0.9	0.92	0.33	0.87	0.028	0.29	0.36	0.87	0.74	0.59	0.64	0.44	0.98	0.35	0.22
HDTRYLNUVZCQOY-LIZSDCNHSA-N	0.15	0.041	0.026	0.76	0.18	0.081	0.5	0.11	0.56	0.015	0.16	0.47	0.0078	0.49	0.66	0.39	0.26	0.15
DDUZNLUWXLYPCP-GOSISDBHSA-N	0.022	0.33	0.081	0.23	0.13	0.57	0.38	0.75	0.78	0.32	0.088	0.35	0.82	0.43	0.28	0.18	0.76	0.96
WBWWGRHZICKQGZ-HZAMXZRMSA-N	0.11	0.027	0.0082	0.15	0.28	0.028	0.49	0.67	0.3	0.25	0.23	0.33	0.34	0.74	0.43	0.095	0.54	0.35
DSOWUEHXZJUNID-WHXUGTBJSA-N	0.18	0.48	0.58	0.97	0.47	0.58	0.64	0.32	0.98	0.066	0.97	0.84	0.92	0.81	0.85	0.52	0.003	0.069
YVYMBNSKXOXSKW-HXUWFJFHSA-N	0.25	0.99	0.89	0.86	0.29	0.71	0.79	0.059	0.86	0.052	0.63	0.93	0.77	0.65	0.57	0.36	0.015	0.26
MVMSCBBUIHUTGJ-GDJBGNAASA-N	0.067	0.32	0.13	0.72	0.28	0.61	0.88	0.8	0.84	0.46	0.037	0.47	0.93	0.66	0.42	0.58	0.52	0.66
HSCJRCZFDFQWRP-ABVWGUQPSA-N	0.86	0.64	0.24	0.12	0.96	0.51	0.046	0.12	0.91	0.94	0.51	0.61	0.11	0.36	0.25	0.56	0.2	0.45
HBZNVZIRJWODIB-BCTRXSSUSA-N	0.32	0.28	0.023	0.33	0.85	0.56	0.65	0.76	0.35	0.54	0.22	0.039	0.25	9.7e-05	0.049	0.31	0.78	0.12
SWOKEJBWARJLGN-LTLPGSJDSA-N	0.035	0.073	0.012	0.16	0.2	0.036	0.79	0.78	0.33	0.39	0.12	0.83	0.46	0.35	0.87	0.43	0.48	0.28
RSEBUVRVKCANEP-UHFFFAOYSA-N	0.19	0.89	0.18	0.86	0.23	0.52	0.18	0.81	0.43	0.62	0.0081	0.66	0.49	0.81	0.62	0.58	0.9	0.66
RWRDLPDLKQPQOW-UHFFFAOYSA-N	0.15	0.035	0.17	0.31	0.37	0.63	0.89	0.84	0.54	0.15	0.96	0.55	0.72	0.46	0.42	0.1	0.11	0.28
MDRZSADXFOPYOC-VNKDHWASSA-N	0.00016	0.045	0.0034	0.018	0.074	0.26	0.29	0.31	0.15	0.0024	0.47	0.34	0.15	0.73	0.31	0.067	0.089	0.2
AHLPHDHHMVZTML-UHFFFAOYSA-N	0.35	0.12	0.72	0.042	0.57	0.95	0.55	0.58	0.32	0.88	0.47	0.24	0.44	0.23	0.26	0.29	0.21	0.17
TXXWBTOATXBWDR-UHFFFAOYSA-N	0.89	0.82	0.94	0.24	0.38	0.33	0.14	0.098	0.13	0.67	0.0069	0.6	0.45	0.3	0.43	0.84	0.24	0.0048
VLJNHYLEOZPXFW-UHFFFAOYSA-N	0.55	0.16	0.0052	0.16	0.59	0.88	0.4	0.4	0.59	0.99	0.056	0.47	0.046	0.39	0.26	0.38	0.61	0.7
YULMNMJFAZWLLN-UHFFFAOYSA-N	0.63	0.48	0.78	0.92	0.35	0.74	0.73	0.041	0.79	0.36	0.35	0.47	0.55	0.52	0.47	0.29	0.99	0.48
RNDNSYIPLPAXAZ-QMMMGPOBSA-N	0.084	0.21	0.84	0.0077	0.28	0.51	0.079	0.32	0.99	0.017	0.3	0.12	0.75	0.25	0.14	0.017	0.02	0.11
XBRDBODLCHKXHI-UHFFFAOYSA-N	0.081	0.43	0.025	0.96	0.2	0.52	0.063	0.96	0.18	0.96	0.0034	0.69	0.96	0.97	0.78	0.75	0.81	0.44
LOIYMIARKYCTBW-OWOJBTEDSA-N	0.0028	0.5	0.019	0.96	0.092	0.24	0.81	0.48	0.24	0.55	0.068	0.63	0.77	0.91	0.93	0.62	0.55	0.84
TYFQFVWCELRYAO-UHFFFAOYSA-N	0.31	0.48	0.44	0.96	0.54	0.16	0.9	0.11	0.58	0.013	0.75	0.57	0.63	0.79	0.9	0.75	0.019	0.18
MEIRRNXMZYDVDW-UHFFFAOYSA-N	0.0038	0.02	0.32	0.002	0.031	0.039	0.25	0.81	0.63	0.0013	0.58	0.0036	0.85	0.00015	0.002	0.0005	6.8e-05	0.043
IBRKLUSXDYATLG-LURJTMIESA-N	0.82	0.92	0.017	0.053	0.51	0.78	0.86	0.83	0.22	0.33	0.021	0.11	0.19	0.14	0.072	0.028	0.32	0.5
GFZWHAAOIVMHOI-UHFFFAOYSA-N	0.29	0.37	0.0058	0.8	0.82	0.3	0.92	0.66	0.39	0.69	0.18	0.44	0.14	0.17	0.16	0.44	0.89	0.43
XYLMUPLGERFSHI-UHFFFAOYSA-N	0.15	0.57	0.28	0.58	1	0.86	0.3	0.68	0.016	0.2	0.71	0.89	0.8	0.45	0.12	1	0.069	0.15
IWKGJTDSJPLUCE-UHFFFAOYSA-N	0.88	0.44	0.19	0.01	0.66	0.13	0.47	0.34	0.42	0.067	0.032	0.13	0.44	0.036	0.011	0.04	0.28	0.83
RSDOASZYYCOXIB-UHFFFAOYSA-N	0.8	0.58	0.81	0.79	0.82	0.017	0.92	0.86	0.24	0.79	0.34	0.63	0.93	0.59	0.37	0.78	0.5	0.7
AWBOSXFRPFZLOP-UHFFFAOYSA-N	0.73	0.87	0.15	0.039	0.14	0.081	0.64	0.52	0.58	0.27	0.02	0.21	0.096	0.064	0.047	0.12	0.0018	0.042
YNAVUWVOSKDBBP-UHFFFAOYSA-N	0.25	0.92	0.057	0.54	0.35	0.5	0.19	0.8	0.38	0.41	0.0044	0.5	0.57	0.49	0.33	0.39	0.96	0.69
BWZVCCNYKMEVEX-UHFFFAOYSA-N	0.078	0.2	0.71	0.011	0.29	0.48	0.054	0.8	0.95	0.044	0.38	0.13	0.55	0.18	0.059	0.018	0.011	0.071
JUJWROOIHBZHMG-UHFFFAOYSA-N	0.0008	0.0032	0.2	0.00045	0.064	0.28	0.0034	0.058	0.099	0.0038	0.8	0.015	0.98	0.0093	0.015	0.0078	0.0084	0.011
RNLOKHYLXARFPN-UHFFFAOYSA-N	0.018	0.33	0.022	0.77	0.14	0.65	0.0064	0.93	0.61	0.47	0.0082	0.64	0.023	0.095	0.96	0.68	0.6	0.81
KRNYOVHEKOBTEF-YUMQZZPRSA-N	0.31	0.6	0.24	0.63	0.63	0.031	0.83	0.42	0.75	0.6	0.3	0.44	0.28	0.7	0.52	0.21	0.49	0.69
KIQMCGMHGVXDFW-UHFFFAOYSA-N	0.61	0.44	0.83	0.41	0.93	0.13	0.27	0.71	0.65	0.56	0.86	0.35	0.65	0.32	0.2	0.27	0.03	0.58
NXAIFVHVBHMNJS-UHFFFAOYSA-N	0.32	0.32	0.35	0.12	0.071	0.11	0.42	0.63	0.8	0.028	0.84	0.15	0.71	0.62	0.33	0.066	0.99	0.82
BXLYSRPHVMCOPS-ACZMJKKPSA-N	0.44	0.47	0.25	0.35	0.99	0.033	0.66	0.51	0.83	0.46	0.17	0.44	0.32	0.83	0.61	0.27	0.7	0.74
SJNCSXMTBXDZQA-SECBINFHSA-N	0.04	0.099	0.41	0.0056	0.1	0.16	0.47	0.45	0.89	0.01	0.99	0.081	0.77	0.31	0.19	0.011	0.038	0.21
HSRXSKHRSXRCFC-WDSKDSINSA-N	0.69	0.73	0.55	0.37	0.85	0.013	0.66	0.45	0.83	0.28	0.2	0.39	0.31	0.68	0.5	0.25	0.47	0.99
GQHTUMJGOHRCHB-UHFFFAOYSA-N	0.39	0.14	0.037	0.88	0.38	0.085	0.17	0.45	0.51	0.28	0.0078	0.68	0.13	0.23	0.51	0.37	0.98	0.23
BFDLYDRHDPSQHM-VGMNWLOBSA-N	0.65	0.47	0.93	0.85	0.35	0.3	0.044	0.45	0.81	0.68	0.77	0.8	0.76	0.93	0.73	0.78	0.25	0.3
YBTCBQBIJKGSJP-BQBZGAKWSA-N	0.039	0.13	0.15	0.16	0.21	0.022	0.34	0.27	0.17	0.3	0.41	0.15	0.66	0.27	0.21	0.14	0.049	0.4
YFGYUFNIOHWBOB-UHFFFAOYSA-N	0.002	0.011	0.00042	0.017	0.12	0.32	0.00062	0.49	0.087	0.049	0.19	0.14	0.61	0.37	0.32	0.11	0.072	0.013
JBCLFWXMTIKCCB-VIFPVBQESA-N	0.93	0.92	0.77	0.19	0.66	0.05	0.56	0.64	0.82	0.26	0.33	0.43	0.46	0.94	0.69	0.2	0.4	0.75
IAOZJIPTCAWIRG-QWRGUYRKSA-N	0.42	0.64	0.049	0.76	0.76	0.24	0.62	0.42	0.69	0.55	0.33	0.16	0.3	0.18	0.19	0.19	0.5	0.51
DRBBFCLWYRJSJZ-UHFFFAOYSA-N	0.21	0.79	0.72	0.014	0.0036	0.11	0.25	0.67	0.74	0.05	0.25	0.3	0.27	0.52	0.36	0.048	0.93	0.86
OWQDWQKWSLFFFR-UHFFFAOYSA-N	0.65	0.57	0.19	0.82	0.97	0.43	0.034	0.065	0.43	0.81	0.73	0.49	0.77	0.39	0.13	0.18	0.58	0.13
CTSPAMFJBXKSOY-UHFFFAOYSA-N	0.22	0.097	0.52	0.27	0.7	0.24	0.65	0.018	0.44	0.82	0.23	0.62	0.17	0.74	0.76	0.11	0.2	0.27
WUUGFSXJNOTRMR-IOSLPCCCSA-N	0.086	0.027	0.74	0.64	0.78	0.2	0.43	0.18	0.99	0.25	0.15	0.089	0.39	0.00073	0.0021	0.017	0.1	0.57
WFRLANWAASSSFV-FPLPWBNLSA-N	0.046	0.012	0.017	0.21	0.49	0.92	0.82	0.86	0.82	0.44	0.1	0.68	0.62	0.53	0.63	0.15	0.88	0.23
IEHDJWSAXBGJIP-UHFFFAOYSA-N	0.57	0.032	0.24	0.88	0.61	0.18	0.79	0.44	0.55	0.8	0.17	0.73	0.81	0.18	0.19	0.91	0.78	0.21
KYQLBACAKNAOOC-VAWYXSNFSA-N	0.0057	0.01	0.00043	0.49	0.21	0.33	0.81	0.84	0.6	0.098	0.0079	0.72	0.25	0.81	0.7	0.69	0.036	0.079
SOVNCTNQAWWYAQ-OQLLNIDSSA-N	0.23	0.014	0.12	0.0031	0.35	0.012	0.039	0.075	0.053	0.029	0.92	0.8	0.85	0.35	0.067	0.64	0.0021	0.069
PBBJEGGNZPXIGJ-UHFFFAOYSA-N	0.5	0.17	0.85	0.17	0.37	0.13	0.43	0.51	0.35	0.22	0.86	0.3	0.97	0.53	0.43	0.48	0.019	0.22
FATBGEAMYMYZAF-UHFFFAOYSA-N	0.17	0.036	0.042	0.79	0.51	0.66	0.69	0.28	0.95	0.32	0.1	0.73	0.8	0.81	0.98	0.16	0.22	0.77
MFYSYFVPBJMHGN-ZPOLXVRWSA-N	0.92	0.91	0.62	0.81	0.34	0.045	0.61	0.9	0.67	0.27	0.62	0.94	0.62	0.88	0.74	0.62	0.98	0.95
RSWGJHLUYNHPMX-ONCXSQPRSA-N	0.11	0.61	0.21	0.31	0.33	0.16	0.011	0.97	0.49	0.13	0.44	0.42	0.99	0.93	0.73	0.6	0.49	0.63
JSKXQQKSUOVSKS-UHFFFAOYSA-N	0.0014	0.00096	8.5e-07	0.079	0.084	0.015	0.38	0.95	0.3	0.011	0.066	0.4	0.13	0.98	0.74	0.25	0.046	0.014
CYDRXTMLKJDRQH-UHFFFAOYSA-N	0.24	0.044	0.019	0.19	0.26	0.14	0.11	0.49	0.9	0.075	0.29	0.68	0.011	0.64	0.9	0.18	0.95	0.99
LOSHAHDSFZXVCT-LXKVQUBZSA-N	0.29	0.68	0.6	0.28	0.15	0.14	0.25	0.99	0.44	0.039	0.73	0.33	0.99	0.67	0.51	0.52	0.72	0.73
XZZNDPSIHUTMOC-UHFFFAOYSA-N	0.023	0.16	0.037	0.92	0.19	0.35	0.78	0.25	0.56	0.13	0.2	0.62	0.13	0.36	0.56	0.81	0.91	0.85
QMWJARHMJRTJMQ-UHFFFAOYSA-N	0.044	0.067	0.16	0.0062	0.056	0.0046	0.95	0.51	0.87	0.006	0.78	0.097	0.52	0.45	0.23	0.013	0.18	0.3
NCMVOABPESMRCP-UHFFFAOYSA-N	0.46	0.57	0.32	0.51	0.6	0.57	0.29	0.19	0.043	0.42	0.29	0.42	0.25	0.25	0.26	0.68	0.93	0.77
NCMVOABPESMRCP-SHYZEUOFSA-N	0.53	0.64	0.62	0.93	0.32	0.61	0.26	0.17	0.039	0.24	0.48	0.67	0.34	0.79	0.82	0.5	0.87	0.98
RPXHXZNGZBHSMJ-GOSISDBHSA-N	0.025	0.47	0.14	0.44	0.5	0.57	0.28	0.72	0.46	0.46	0.52	0.93	0.84	0.92	0.91	0.53	0.32	0.18
LZGVQJDYLAUCGI-UHFFFAOYSA-N	0.18	0.51	0.014	0.22	0.84	0.0065	0.64	0.65	0.37	0.11	0.79	0.82	0.45	0.66	0.2	0.5	0.37	0.56
FQZYTYWMLGAPFJ-OQKDUQJOSA-N	0.00037	0.008	3.6e-07	0.061	0.033	0.15	0.17	0.88	0.039	0.02	0.011	0.83	0.37	0.93	0.71	0.75	0.092	0.071
WNBGYVXHFTYOBY-UHFFFAOYSA-N	0.012	0.011	0.0029	0.0098	0.035	0.046	0.34	0.93	0.61	0.0012	0.17	0.54	0.052	0.77	0.64	0.056	0.17	0.4
BBYWOYAFBUOUFP-UHFFFAOYSA-N	0.64	0.8	0.37	0.56	0.24	0.43	0.44	0.29	0.58	0.25	0.73	0.79	0.92	0.79	0.65	0.63	0.042	0.063
SHIBSTMRCDJXLN-KCZCNTNESA-N	0.0083	0.11	0.016	0.12	0.58	0.67	0.12	0.48	0.6	0.36	0.11	0.79	0.89	0.88	0.69	0.3	0.16	0.24
RZZPDXZPRHQOCG-OJAKKHQRSA-N	0.42	0.58	0.65	0.17	0.15	0.3	0.74	0.68	0.35	0.17	0.99	0.047	0.49	0.22	0.21	0.17	0.69	0.81
ZXERDUOLZKYMJM-UHFFFAOYSA-N	0.99	0.14	0.7	0.35	0.52	0.98	0.04	0.33	0.94	0.76	0.57	0.27	0.11	0.23	0.76	0.31	0.7	0.14
LZKVXMYVBSNXER-UHFFFAOYSA-N	0.0077	0.009	0.00029	0.16	0.17	0.25	0.064	0.57	0.26	0.29	0.32	0.52	0.89	0.44	0.23	0.54	0.53	0.034
YTOWGNDHXAGFBR-SDNWHVSQSA-N	0.68	0.16	0.0049	0.7	0.81	0.89	0.69	0.94	0.19	0.69	0.095	0.95	0.98	0.68	0.44	0.88	0.94	0.25
LJARBVLDSOWRJT-PSXMRANNSA-N	0.54	0.91	0.26	0.28	0.67	0.94	0.44	0.075	0.72	0.46	0.052	0.43	0.18	0.2	0.26	0.58	0.058	0.02
CITHEXJVPOWHKC-UUWRZZSWSA-N	0.7	0.72	0.99	0.61	0.6	0.45	0.83	0.31	0.35	0.5	0.0031	0.65	0.39	0.41	0.58	0.47	0.11	0.11
VROZOADUAPWACT-KTKRTIGZSA-N	0.13	0.44	0.15	0.12	0.64	0.79	0.002	0.041	0.12	0.34	0.88	0.81	0.23	0.4	0.61	0.86	0.057	0.036
FORFDCPQKJHEBF-VPUSDGANSA-N	0.42	0.98	0.38	0.25	0.85	0.78	0.92	0.045	0.61	0.95	0.87	0.35	0.53	0.28	0.3	0.53	0.26	0.18
